# Supplementary material for: A study on the method and effect of the construction of a humanized mouse model of fecal microbiota transplantation
Source: Front Microbiol. 2022 Nov 16;13:1031758. doi: 10.3389/fmicb.2022.1031758 (PMC9709132; doi:10.3389/fmicb.2022.1031758)
Supplement: Supplementary file 1 [file Data_Sheet_2.ZIP]

Archive with 10 entries (9 files):
- Supplementary materials/
- Supplementary materials/Supplementary  File 2.xlsx
- Supplementary materials/Supplementary  File 3.xlsx
- Supplementary materials/Supplementary  File 4.xlsx
- Supplementary materials/Supplementary  File 5.xlsx
- Supplementary materials/Supplementary Figure 1.jpg
- Supplementary materials/Supplementary Figure 2.jpg
- Supplementary materials/Supplementary Figure 3.jpg
- Supplementary materials/Supplementary File 1.xlsx
- Supplementary materials/Supplementary materials Captions.docx
