# Supplementary material for: A study on the method and effect of the construction of a humanized mouse model of fecal microbiota transplantation
Source: Front Microbiol. 2022 Nov 16;13:1031758. doi: 10.3389/fmicb.2022.1031758 (PMC9709132; doi:10.3389/fmicb.2022.1031758)
Supplement: Supplementary file 1 [file Data_Sheet_2.ZIP › Supplementary materials/Supplementary File 2.xlsx]

## Sheet: S0  
Taxonomy	S0
Dubosiella	0.041432	Detected
Pseudomonas	0.015244	Detected
Parabacteroides	0.007534	Detected
Ligilactobacillus	0.054006	Detected
Faecalibacterium	5e-06	Detected
Bacteroides	0.046528	Detected
Allobaculum	0.007775	Detected
Akkermansia	0.000742	Detected
Lachnospiraceae_NK4A136_group	0.087822	Detected
Helicobacter	0.001068	Detected
Blautia	0.006808	Detected
Prevotella_9	6e-06	Detected
Lactobacillus	0.057874	Detected
Limosilactobacillus	0.028776	Detected
Alloprevotella	0.046856	Detected
Prevotellaceae_UCG-001	0.013807	Detected
Alistipes	0.009637	Detected
Erysipelatoclostridium	0.005005	Detected
Parasutterella	0.021545	Detected
Phascolarctobacterium	0	No detected
Bifidobacterium	0.001454	Detected
Agathobacter	2e-06	Detected
Faecalibaculum	0.006014	Detected
Colidextribacter	0.006646	Detected
Turicibacter	0.006709	Detected
Aeromonas	0	No detected
Bacillus	3e-05	Detected
Clostridium_sensu_stricto_1	0.005514	Detected
Enterococcus	8.4e-05	Detected
Lachnoclostridium	0.003399	Detected
A2	0.001898	Detected
Clostridioides	0.00095	Detected
unidentified_Lachnospiraceae	0.001539	Detected
Ileibacterium	0.001257	Detected
Aminobacter	0.001845	Detected
[Ruminococcus]_gnavus_group	5.3e-05	Detected
Escherichia-Shigella	0.000703	Detected
Klebsiella	2e-06	Detected
[Clostridium]_innocuum_group	0.00047	Detected
Ralstonia	2.4e-05	Detected
Lachnospiraceae_UCG-001	0.001544	Detected
Bilophila	0.00203	Detected
Azospirillum	0.001331	Detected
Hungatella	8.6e-05	Detected
Brevundimonas	0.001089	Detected
Staphylococcus	4e-06	Detected
Citrobacter	3e-06	Detected
Roseburia	0.002261	Detected
Oscillibacter	0.004072	Detected
Butyricimonas	0.000654	Detected
Anaerostipes	0.000109	Detected
Mucispirillum	0.000907	Detected
[Ruminococcus]_torques_group	0	No detected
Coprobacillus	0.000155	Detected
Ruminococcus	0.003198	Detected
Muribaculum	0.007838	Detected
Lysinibacillus	0.000697	Detected
unidentified_Rhodospirillales	0.000829	Detected
Cetobacterium	1e-06	Detected
GCA-900066575	0.003352	Detected
Veillonella	0	No detected
[Eubacterium]_xylanophilum_group	0.002554	Detected
Marvinbryantia	0.002189	Detected
Candidatus_Saccharimonas	0.000148	Detected
Coriobacteriaceae_UCG-002	4.1e-05	Detected
Subdoligranulum	7e-06	Detected
unidentified_Oscillospiraceae	0.000171	Detected
Lachnospiraceae_UCG-006	0.000827	Detected
Desulfovibrio	1e-06	Detected
[Ruminococcus]_gauvreauii_group	0.00016	Detected
Rikenellaceae_RC9_gut_group	0.000392	Detected
Streptococcus	0.000161	Detected
Romboutsia	0.004175	Detected
Fusobacterium	1e-06	Detected
Prevotellaceae_NK3B31_group	0.001355	Detected
Devosia	0.000394	Detected
Fusicatenibacter	1e-06	Detected
ASF356	0.00273	Detected
[Eubacterium]_fissicatena_group	0.000381	Detected
Paraprevotella	3.4e-05	Detected
Butyricicoccus	0.000907	Detected
Sphingomonas	0.000183	Detected
Acetatifactor	0.000241	Detected
Burkholderia-Caballeronia-Paraburkholderia	0.00014	Detected
Enterorhabdus	0.000461	Detected
Odoribacter	0	No detected
Vibrio	1e-06	Detected
Lachnospiraceae_UCG-004	0	No detected
Coprococcus	0	No detected
Weissella	0.000521	Detected
Collinsella	0	No detected
Acidaminobacter	3e-06	Detected
Lachnospiraceae_FCS020_group	0.000484	Detected
[Eubacterium]_siraeum_group	0.000889	Detected
Massilia	0.000108	Detected
Barnesiella	0	No detected
UCG-002	1e-06	Detected
Anaerotruncus	0.00194	Detected
Dorea	1e-06	Detected
UCG-009	0.001413	Detected
Monoglobus	0.000188	Detected
unidentified_Ruminococcaceae	0.000485	Detected
c__Clostridia;g__unidentified_Ruminococcaceae	0.000484	Detected
[Eubacterium]_ventriosum_group	9.8e-05	Detected
UBA1819	0.000417	Detected
Negativibacillus	0.001306	Detected
[Eubacterium]_ruminantium_group	0.000235	Detected
Flavonifractor	5.4e-05	Detected
Hydrotalea	6.8e-05	Detected
NK4A214_group	0.000659	Detected
Intestinimonas	0.000473	Detected
Bryobacter	6.5e-05	Detected
Christensenellaceae_R-7_group	0.000152	Detected
UCG-005	0.000525	Detected
Tuzzerella	0.001133	Detected
HT002	0.00052	Detected
Acidothermus	5.8e-05	Detected
Lacticaseibacillus	0.000142	Detected
Gordonibacter	0	No detected
Aquabacterium	5.3e-05	Detected
Sphingopyxis	0.0001	Detected
Nitrosospira	4.5e-05	Detected
Ammoniphilus	1.3e-05	Detected
Lachnospiraceae_UCG-010	6.8e-05	Detected
Mycobacterium	4e-06	Detected
Noviherbaspirillum	3.9e-05	Detected
Faecalitalea	3e-06	Detected
Candidatus_Solibacter	3.8e-05	Detected
Terrisporobacter	4e-06	Detected
Marmoricola	2.6e-05	Detected
Ramlibacter	3.6e-05	Detected
Allorhizobium-Neorhizobium-Pararhizobium-Rhizobium	6.7e-05	Detected
Paucilactobacillus	0.000102	Detected
Murimonas	0	No detected
Defluviitaleaceae_UCG-011	7.7e-05	Detected
[Eubacterium]_nodatum_group	0.000341	Detected
Rikenella	0	No detected
Anaeroplasma	1.3e-05	Detected
Harryflintia	0.000217	Detected
Adlercreutzia	0.000277	Detected
Anaeromyxobacter	2.2e-05	Detected
Lapidilactobacillus	6.1e-05	Detected
Sutterella	1e-06	Detected
unidentified_Gemmatimonadaceae	2e-05	Detected
Candidatus_Koribacter	2e-05	Detected
Mucilaginibacter	2e-06	Detected
Ellin6067	2e-05	Detected
Bdellovibrio	1.7e-05	Detected
[Eubacterium]_brachy_group	0.000167	Detected
Paludicola	5.2e-05	Detected
Reyranella	8e-06	Detected
Bradyrhizobium	1.8e-05	Detected
Family_XIII_UCG-001	0.000231	Detected
Eubacterium	0	No detected
Kurthia	4.9e-05	Detected
Raoultella	1e-06	Detected
Pajaroellobacter	1.5e-05	Detected
Acetomicrobium	1e-06	Detected
Parvibacter	8e-06	Detected
Proteus	2.6e-05	Detected
Pediococcus	4.5e-05	Detected
unidentified_Gastranaerophilales	1.3e-05	Detected
Alkanibacter	1.3e-05	Detected
Family_XIII_AD3011_group	0.000206	Detected
Christensenella	5e-06	Detected
Lactiplantibacillus	4.5e-05	Detected
Peptococcus	6.1e-05	Detected
Tyzzerella	5.4e-05	Detected
Conexibacter	1e-05	Detected
Thiobacillus	1.5e-05	Detected
Hydrogenophaga	1.7e-05	Detected
Corynebacterium	1.9e-05	Detected
Dielma	1e-06	Detected
Ruminiclostridium	2.4e-05	Detected
Sinomonas	5e-06	Detected
ADurb.Bin063-1	1e-05	Detected
Acidipila-Silvibacterium	1e-05	Detected
Nocardioides	1e-06	Detected
Holdemania	0	No detected
Exiguobacterium	1e-06	Detected
Phenylobacterium	3e-06	Detected
Pseudolabrys	8e-06	Detected
Aeromicrobium	1e-06	Detected
Geodermatophilus	8e-06	Detected
Geothermobacter	1e-06	Detected
Terrabacter	3e-06	Detected
unidentified_[Clostridium]_methylpentosum_group	9e-06	Detected
Variovorax	8e-06	Detected
Rhodococcus	5e-06	Detected
Anaerovorax	9e-05	Detected
Bosea	8e-06	Detected
Roseiarcus	6e-06	Detected
1921-03-01	6e-06	Detected
Acidibacter	6e-06	Detected
P3OB-42	6e-06	Detected
unidentified_Christensenellaceae	4.4e-05	Detected
Candidatus_Soleaferrea	3.8e-05	Detected
Sellimonas	0	No detected
Candidatus_Stoquefichus	1.2e-05	Detected
Frisingicoccus	1e-06	Detected
unidentified_IMCC26256	6e-06	Detected
Coprobacter	0	No detected
Aerococcus	1.5e-05	Detected
Aquamicrobium	5e-06	Detected
JG30a-KF-32	5e-06	Detected
Blastomonas	8e-06	Detected
Methylobacterium-Methylorubrum	5e-06	Detected
Mesorhizobium	4e-06	Detected
Methylotenera	5e-06	Detected
Acinetobacter	1e-05	Detected
Occallatibacter	4e-06	Detected
Gemmatimonas	1e-06	Detected
Paenibacillus	4e-06	Detected
Anaerofustis	1.8e-05	Detected
Shuttleworthia	0	No detected
Haliangium	4e-06	Detected
Edaphobacter	4e-06	Detected
Halomonas	1e-06	Detected
Gemella	1e-05	Detected
Marivita	0	No detected
Lactococcus	6e-06	Detected
Cupriavidus	1e-06	Detected
Ferritrophicum	2e-06	Detected
Hydrogenoanaerobacterium	1.3e-05	Detected
Jeotgalicoccus	3e-06	Detected
Candidatus_Jidaibacter	3e-06	Detected
Cellulomonas	3e-06	Detected
Stenotrophomonas	3e-06	Detected
Comamonas	0	No detected
Nitrosomonas	1e-06	Detected
IMCC26207	1e-06	Detected
Loigolactobacillus	1.2e-05	Detected
Acetanaerobacterium	0	No detected
Acidiphilium	3e-06	Detected
Facklamia	9e-06	Detected
Opitutus	3e-06	Detected
Hyphomicrobium	3e-06	Detected
Delftia	1e-06	Detected
Zoogloea	2e-06	Detected
unidentified_Chloroplast	5e-06	Detected
Flavisolibacter	2e-06	Detected
Dyadobacter	2e-06	Detected
unidentified_Mitochondria	1e-06	Detected
Rickettsiella	2e-06	Detected
Psychrobacter	1e-06	Detected
Dietzia	2e-06	Detected
unidentified_Gaiellales	2e-06	Detected
Terracidiphilus	2e-06	Detected
Leptolinea	1e-06	Detected
Microbacterium	1e-06	Detected
Dokdonella	2e-06	Detected
Cyanobium_PCC-6307	1e-06	Detected
Ercella	2e-06	Detected
Aliidiomarina	4e-06	Detected
Pseudoflavitalea	2e-06	Detected
Thauera	3e-06	Detected
Synergistes	2e-06	Detected
Sporosarcina	1e-06	Detected
Streptomyces	1e-06	Detected
Rhodanobacter	1e-06	Detected
Levilactobacillus	1e-05	Detected
1921-02-01	1e-06	Detected
Inquilinus	1e-06	Detected
unidentified_Prevotellaceae	4e-06	Detected
Rodentibacter	0	No detected
Clostridium_sensu_stricto_12	1e-06	Detected
Olsenella	1e-06	Detected
Oribacterium	5e-06	Detected
Leuconostoc	6e-06	Detected
Maricaulis	0	No detected
LCP-80	2e-06	Detected
Slackia	0	No detected
FCPS473	1e-06	Detected
unidentified_MWH-UniP1_aquatic_group	1e-06	Detected
Alkanindiges	1e-06	Detected
Brachybacterium	1e-06	Detected
Pseudoxanthomonas	2e-06	Detected
Sulfuricella	1e-06	Detected
[Eubacterium]_oxidoreducens_group	1e-06	Detected
Kroppenstedtia	0	No detected
Faecalicoccus	2e-06	Detected
unidentified_Xanthobacteraceae	1e-06	Detected
Legionella	0	No detected
Rubritepida	1e-06	Detected
Enhydrobacter	1e-06	Detected
Coxiella	1e-06	Detected
Hydrogenispora	1e-06	Detected
unidentified_Thermodesulfovibrionia	1e-06	Detected
Actinospica	1e-06	Detected
Robbsia	1e-06	Detected
Polyangium	1e-06	Detected
Gallicola	2e-06	Detected
Sediminispirochaeta	1e-06	Detected
Soehngenia	1e-06	Detected
Chryseobacterium	0	No detected
Azoarcus	1e-06	Detected
Pseudoxanthobacter	1e-06	Detected
Others	0.445339	Detected
Total

## Sheet: S1 
Taxonomy	S1
Dubosiella	0.147883	Detected
Pseudomonas	0.00041	Detected
Parabacteroides	0.013218	Detected
Ligilactobacillus	0.063221	Detected
Faecalibacterium	2e-06	Detected
Bacteroides	0.065246	Detected
Allobaculum	0.004919	Detected
Akkermansia	0.046317	Detected
Lachnospiraceae_NK4A136_group	0.056773	Detected
Helicobacter	0.011647	Detected
Blautia	0.028365	Detected
Prevotella_9	4e-06	Detected
Lactobacillus	0.010985	Detected
Limosilactobacillus	0.029312	Detected
Alloprevotella	0.011395	Detected
Prevotellaceae_UCG-001	0.004051	Detected
Alistipes	0.012602	Detected
Erysipelatoclostridium	0.004388	Detected
Parasutterella	0.022823	Detected
Phascolarctobacterium	0.000192	Detected
Bifidobacterium	0.003114	Detected
Agathobacter	1e-06	Detected
Faecalibaculum	8.3e-05	Detected
Colidextribacter	0.00552	Detected
Turicibacter	0.000226	Detected
Aeromonas	1e-06	Detected
Bacillus	1.8e-05	Detected
Clostridium_sensu_stricto_1	0.000277	Detected
Enterococcus	0.000216	Detected
Lachnoclostridium	0.012388	Detected
A2	0.001677	Detected
Clostridioides	0.004026	Detected
unidentified_Lachnospiraceae	0.002364	Detected
Ileibacterium	6.4e-05	Detected
Aminobacter	8e-06	Detected
[Ruminococcus]_gnavus_group	0.000207	Detected
Escherichia-Shigella	0.003419	Detected
Klebsiella	1.2e-05	Detected
[Clostridium]_innocuum_group	0.003547	Detected
Ralstonia	0.000213	Detected
Lachnospiraceae_UCG-001	0.000978	Detected
Bilophila	0.001852	Detected
Azospirillum	6e-06	Detected
Hungatella	0.002146	Detected
Brevundimonas	6e-06	Detected
Staphylococcus	8e-06	Detected
Citrobacter	1.7e-05	Detected
Roseburia	0.003285	Detected
Oscillibacter	0.00325	Detected
Butyricimonas	0.001875	Detected
Anaerostipes	0.001922	Detected
Mucispirillum	0.001126	Detected
[Ruminococcus]_torques_group	0.000443	Detected
Coprobacillus	0.00225	Detected
Ruminococcus	0.00132	Detected
Muribaculum	0.003172	Detected
Lysinibacillus	1e-06	Detected
unidentified_Rhodospirillales	0.000396	Detected
Cetobacterium	0	No detected
GCA-900066575	0.002895	Detected
Veillonella	1e-06	Detected
[Eubacterium]_xylanophilum_group	0.002274	Detected
Marvinbryantia	0.001688	Detected
Candidatus_Saccharimonas	0.00061	Detected
Coriobacteriaceae_UCG-002	0.000498	Detected
Subdoligranulum	0	No detected
unidentified_Oscillospiraceae	0.000137	Detected
Lachnospiraceae_UCG-006	0.000852	Detected
Desulfovibrio	7.7e-05	Detected
[Ruminococcus]_gauvreauii_group	0.000864	Detected
Rikenellaceae_RC9_gut_group	0.000583	Detected
Streptococcus	0.000112	Detected
Romboutsia	0.00015	Detected
Fusobacterium	0	No detected
Prevotellaceae_NK3B31_group	0.000633	Detected
Devosia	0	No detected
Fusicatenibacter	0	No detected
ASF356	0.00119	Detected
[Eubacterium]_fissicatena_group	0.000241	Detected
Paraprevotella	0.000614	Detected
Butyricicoccus	0.001007	Detected
Sphingomonas	1e-06	Detected
Acetatifactor	0.000178	Detected
Burkholderia-Caballeronia-Paraburkholderia	0	No detected
Enterorhabdus	0.0005	Detected
Odoribacter	0.000387	Detected
Vibrio	0	No detected
Lachnospiraceae_UCG-004	3e-06	Detected
Coprococcus	1e-06	Detected
Weissella	2.9e-05	Detected
Collinsella	1.3e-05	Detected
Acidaminobacter	0	No detected
Lachnospiraceae_FCS020_group	0.000371	Detected
[Eubacterium]_siraeum_group	0.000348	Detected
Massilia	0	No detected
Barnesiella	1e-06	Detected
UCG-002	1e-06	Detected
Anaerotruncus	0.000475	Detected
Dorea	0	No detected
UCG-009	0.000418	Detected
Monoglobus	0.00022	Detected
unidentified_Ruminococcaceae	0.000394	Detected
c__Clostridia;g__unidentified_Ruminococcaceae	0.0005	Detected
[Eubacterium]_ventriosum_group	0.000107	Detected
UBA1819	0.000143	Detected
Negativibacillus	0.00019	Detected
[Eubacterium]_ruminantium_group	2e-06	Detected
Flavonifractor	0.000533	Detected
Hydrotalea	0	No detected
NK4A214_group	0.000257	Detected
Intestinimonas	0.000407	Detected
Bryobacter	0	No detected
Christensenellaceae_R-7_group	3.7e-05	Detected
UCG-005	0.000272	Detected
Tuzzerella	0.000385	Detected
HT002	7e-05	Detected
Acidothermus	0	No detected
Lacticaseibacillus	1e-06	Detected
Gordonibacter	9.1e-05	Detected
Aquabacterium	0	No detected
Sphingopyxis	1e-06	Detected
Nitrosospira	0	No detected
Ammoniphilus	0	No detected
Lachnospiraceae_UCG-010	4.4e-05	Detected
Mycobacterium	0	No detected
Noviherbaspirillum	0	No detected
Faecalitalea	6e-06	Detected
Candidatus_Solibacter	0	No detected
Terrisporobacter	0	No detected
Marmoricola	0	No detected
Ramlibacter	0	No detected
Allorhizobium-Neorhizobium-Pararhizobium-Rhizobium	0	No detected
Paucilactobacillus	1e-06	Detected
Murimonas	3e-06	Detected
Defluviitaleaceae_UCG-011	4.6e-05	Detected
[Eubacterium]_nodatum_group	0.000183	Detected
Rikenella	1.2e-05	Detected
Anaeroplasma	6.8e-05	Detected
Harryflintia	0.000158	Detected
Adlercreutzia	5.2e-05	Detected
Anaeromyxobacter	0	No detected
Lapidilactobacillus	1e-06	Detected
Sutterella	0	No detected
unidentified_Gemmatimonadaceae	0	No detected
Candidatus_Koribacter	0	No detected
Mucilaginibacter	0	No detected
Ellin6067	0	No detected
Bdellovibrio	0	No detected
[Eubacterium]_brachy_group	8.9e-05	Detected
Paludicola	0.000137	Detected
Reyranella	0	No detected
Bradyrhizobium	1e-06	Detected
Family_XIII_UCG-001	0.000141	Detected
Eubacterium	2.2e-05	Detected
Kurthia	1e-06	Detected
Raoultella	2e-06	Detected
Pajaroellobacter	0	No detected
Acetomicrobium	0	No detected
Parvibacter	2e-05	Detected
Proteus	8e-06	Detected
Pediococcus	1e-06	Detected
unidentified_Gastranaerophilales	3e-06	Detected
Alkanibacter	0	No detected
Family_XIII_AD3011_group	9e-05	Detected
Christensenella	9.1e-05	Detected
Lactiplantibacillus	1e-06	Detected
Peptococcus	5.6e-05	Detected
Tyzzerella	2e-05	Detected
Conexibacter	0	No detected
Thiobacillus	0	No detected
Hydrogenophaga	0	No detected
Corynebacterium	2e-05	Detected
Dielma	1e-06	Detected
Ruminiclostridium	3.5e-05	Detected
Sinomonas	0	No detected
ADurb.Bin063-1	0	No detected
Acidipila-Silvibacterium	0	No detected
Nocardioides	0	No detected
Holdemania	1.6e-05	Detected
Exiguobacterium	0	No detected
Phenylobacterium	0	No detected
Pseudolabrys	0	No detected
Aeromicrobium	0	No detected
Geodermatophilus	0	No detected
Geothermobacter	0	No detected
Terrabacter	0	No detected
unidentified_[Clostridium]_methylpentosum_group	5.2e-05	Detected
Variovorax	0	No detected
Rhodococcus	0	No detected
Anaerovorax	2e-05	Detected
Bosea	0	No detected
Roseiarcus	0	No detected
1921-03-01	0	No detected
Acidibacter	0	No detected
P3OB-42	0	No detected
unidentified_Christensenellaceae	2e-05	Detected
Candidatus_Soleaferrea	7e-06	Detected
Sellimonas	6e-06	Detected
Candidatus_Stoquefichus	1.6e-05	Detected
Frisingicoccus	0	No detected
unidentified_IMCC26256	0	No detected
Coprobacter	3e-06	Detected
Aerococcus	2e-06	Detected
Aquamicrobium	0	No detected
JG30a-KF-32	0	No detected
Blastomonas	1e-06	Detected
Methylobacterium-Methylorubrum	0	No detected
Mesorhizobium	2e-06	Detected
Methylotenera	0	No detected
Acinetobacter	9e-06	Detected
Occallatibacter	0	No detected
Gemmatimonas	0	No detected
Paenibacillus	1e-06	Detected
Anaerofustis	1.4e-05	Detected
Shuttleworthia	2e-06	Detected
Haliangium	0	No detected
Edaphobacter	0	No detected
Halomonas	1e-06	Detected
Gemella	0	No detected
Marivita	1e-06	Detected
Lactococcus	0	No detected
Cupriavidus	0	No detected
Ferritrophicum	0	No detected
Hydrogenoanaerobacterium	7e-06	Detected
Jeotgalicoccus	1e-05	Detected
Candidatus_Jidaibacter	0	No detected
Cellulomonas	0	No detected
Stenotrophomonas	4e-06	Detected
Comamonas	1e-06	Detected
Nitrosomonas	0	No detected
IMCC26207	0	No detected
Loigolactobacillus	0	No detected
Acetanaerobacterium	1e-06	Detected
Acidiphilium	0	No detected
Facklamia	1e-05	Detected
Opitutus	0	No detected
Hyphomicrobium	0	No detected
Delftia	0	No detected
Zoogloea	0	No detected
unidentified_Chloroplast	5e-06	Detected
Flavisolibacter	0	No detected
Dyadobacter	0	No detected
unidentified_Mitochondria	1e-06	Detected
Rickettsiella	0	No detected
Psychrobacter	8e-06	Detected
Dietzia	0	No detected
unidentified_Gaiellales	0	No detected
Terracidiphilus	0	No detected
Leptolinea	0	No detected
Microbacterium	0	No detected
Dokdonella	0	No detected
Cyanobium_PCC-6307	0	No detected
Ercella	0	No detected
Aliidiomarina	3e-06	Detected
Pseudoflavitalea	0	No detected
Thauera	2e-06	Detected
Synergistes	0	No detected
Sporosarcina	7e-06	Detected
Streptomyces	0	No detected
Rhodanobacter	0	No detected
Levilactobacillus	0	No detected
1921-02-01	0	No detected
Inquilinus	0	No detected
unidentified_Prevotellaceae	0	No detected
Rodentibacter	1e-06	Detected
Clostridium_sensu_stricto_12	0	No detected
Olsenella	0	No detected
Oribacterium	0	No detected
Leuconostoc	0	No detected
Maricaulis	1e-06	Detected
LCP-80	0	No detected
Slackia	1e-06	Detected
FCPS473	0	No detected
unidentified_MWH-UniP1_aquatic_group	0	No detected
Alkanindiges	0	No detected
Brachybacterium	0	No detected
Pseudoxanthomonas	0	No detected
Sulfuricella	0	No detected
[Eubacterium]_oxidoreducens_group	0	No detected
Kroppenstedtia	1e-06	Detected
Faecalicoccus	0	No detected
unidentified_Xanthobacteraceae	0	No detected
Legionella	1e-06	Detected
Rubritepida	0	No detected
Enhydrobacter	0	No detected
Coxiella	0	No detected
Hydrogenispora	0	No detected
unidentified_Thermodesulfovibrionia	0	No detected
Actinospica	0	No detected
Robbsia	0	No detected
Polyangium	0	No detected
Gallicola	0	No detected
Sediminispirochaeta	0	No detected
Soehngenia	0	No detected
Chryseobacterium	1e-06	Detected
Azoarcus	0	No detected
Pseudoxanthobacter	0	No detected
Others	0.3825	Detected

## Sheet: S1>S0
Taxonomy	S0	S1				S1total:172
Dubosiella	0.041432	0.147883	Detected	S1>S0		S1>S0:86
Pseudomonas	0.015244	0.00041	Detected	S1<S0		S1<S0:60
Parabacteroides	0.007534	0.013218	Detected	S1>S0		S1<S0:60
Ligilactobacillus	0.054006	0.063221	Detected	S1>S0		added:26
Faecalibacterium	5e-06	2e-06	Detected	S1<S0
Bacteroides	0.046528	0.065246	Detected	S1>S0
Allobaculum	0.007775	0.004919	Detected	S1<S0
Akkermansia	0.000742	0.046317	Detected	S1>S0
Lachnospiraceae_NK4A136_group	0.087822	0.056773	Detected	S1<S0
Helicobacter	0.001068	0.011647	Detected	S1>S0
Blautia	0.006808	0.028365	Detected	S1>S0
Prevotella_9	6e-06	4e-06	Detected	S1<S0
Lactobacillus	0.057874	0.010985	Detected	S1<S0
Limosilactobacillus	0.028776	0.029312	Detected	S1>S0
Alloprevotella	0.046856	0.011395	Detected	S1<S0
Prevotellaceae_UCG-001	0.013807	0.004051	Detected	S1<S0
Alistipes	0.009637	0.012602	Detected	S1>S0
Erysipelatoclostridium	0.005005	0.004388	Detected	S1<S0
Parasutterella	0.021545	0.022823	Detected	S1>S0
Phascolarctobacterium	0	0.000192	Detected	S1>S0
Bifidobacterium	0.001454	0.003114	Detected	S1>S0
Agathobacter	2e-06	1e-06	Detected	S1<S0
Faecalibaculum	0.006014	8.3e-05	Detected	S1<S0
Colidextribacter	0.006646	0.00552	Detected	S1<S0
Turicibacter	0.006709	0.000226	Detected	S1<S0
Aeromonas	0	1e-06	Detected	S1>S0
Bacillus	3e-05	1.8e-05	Detected	S1<S0
Clostridium_sensu_stricto_1	0.005514	0.000277	Detected	S1<S0
Enterococcus	8.4e-05	0.000216	Detected	S1>S0
Lachnoclostridium	0.003399	0.012388	Detected	S1>S0
A2	0.001898	0.001677	Detected	S1<S0
Clostridioides	0.00095	0.004026	Detected	S1>S0
unidentified_Lachnospiraceae	0.001539	0.002364	Detected	S1>S0
Ileibacterium	0.001257	6.4e-05	Detected	S1<S0
Aminobacter	0.001845	8e-06	Detected	S1<S0
[Ruminococcus]_gnavus_group	5.3e-05	0.000207	Detected	S1>S0
Escherichia-Shigella	0.000703	0.003419	Detected	S1>S0
Klebsiella	2e-06	1.2e-05	Detected	S1>S0
[Clostridium]_innocuum_group	0.00047	0.003547	Detected	S1>S0
Ralstonia	2.4e-05	0.000213	Detected	S1>S0
Lachnospiraceae_UCG-001	0.001544	0.000978	Detected	S1<S0
Bilophila	0.00203	0.001852	Detected	S1<S0
Azospirillum	0.001331	6e-06	Detected	S1<S0
Hungatella	8.6e-05	0.002146	Detected	S1>S0
Brevundimonas	0.001089	6e-06	Detected	S1<S0
Staphylococcus	4e-06	8e-06	Detected	S1>S0
Citrobacter	3e-06	1.7e-05	Detected	S1>S0
Roseburia	0.002261	0.003285	Detected	S1>S0
Oscillibacter	0.004072	0.00325	Detected	S1<S0
Butyricimonas	0.000654	0.001875	Detected	S1>S0
Anaerostipes	0.000109	0.001922	Detected	S1>S0
Mucispirillum	0.000907	0.001126	Detected	S1>S0
[Ruminococcus]_torques_group	0	0.000443	Detected	S1>S0
Coprobacillus	0.000155	0.00225	Detected	S1>S0
Ruminococcus	0.003198	0.00132	Detected	S1<S0
Muribaculum	0.007838	0.003172	Detected	S1<S0
Lysinibacillus	0.000697	1e-06	Detected	S1<S0
unidentified_Rhodospirillales	0.000829	0.000396	Detected	S1<S0
Cetobacterium	1e-06	0	No detected
GCA-900066575	0.003352	0.002895	Detected	S1<S0
Veillonella	0	1e-06	Detected	S1>S0
[Eubacterium]_xylanophilum_group	0.002554	0.002274	Detected	S1<S0
Marvinbryantia	0.002189	0.001688	Detected	S1<S0
Candidatus_Saccharimonas	0.000148	0.00061	Detected	S1>S0
Coriobacteriaceae_UCG-002	4.1e-05	0.000498	Detected	S1>S0
Subdoligranulum	7e-06	0	No detected
unidentified_Oscillospiraceae	0.000171	0.000137	Detected	S1<S0
Lachnospiraceae_UCG-006	0.000827	0.000852	Detected	S1>S0
Desulfovibrio	1e-06	7.7e-05	Detected	S1>S0
[Ruminococcus]_gauvreauii_group	0.00016	0.000864	Detected	S1>S0
Rikenellaceae_RC9_gut_group	0.000392	0.000583	Detected	S1>S0
Streptococcus	0.000161	0.000112	Detected	S1<S0
Romboutsia	0.004175	0.00015	Detected	S1<S0
Fusobacterium	1e-06	0	No detected
Prevotellaceae_NK3B31_group	0.001355	0.000633	Detected	S1<S0
Devosia	0.000394	0	No detected
Fusicatenibacter	1e-06	0	No detected
ASF356	0.00273	0.00119	Detected	S1<S0
[Eubacterium]_fissicatena_group	0.000381	0.000241	Detected	S1<S0
Paraprevotella	3.4e-05	0.000614	Detected	S1>S0
Butyricicoccus	0.000907	0.001007	Detected	S1>S0
Sphingomonas	0.000183	1e-06	Detected	S1<S0
Acetatifactor	0.000241	0.000178	Detected	S1<S0
Burkholderia-Caballeronia-Paraburkholderia	0.00014	0	No detected
Enterorhabdus	0.000461	0.0005	Detected	S1>S0
Odoribacter	0	0.000387	Detected	S1>S0
Vibrio	1e-06	0	No detected
Lachnospiraceae_UCG-004	0	3e-06	Detected	S1>S0
Coprococcus	0	1e-06	Detected	S1>S0
Weissella	0.000521	2.9e-05	Detected	S1<S0
Collinsella	0	1.3e-05	Detected	S1>S0
Acidaminobacter	3e-06	0	No detected
Lachnospiraceae_FCS020_group	0.000484	0.000371	Detected	S1<S0
[Eubacterium]_siraeum_group	0.000889	0.000348	Detected	S1<S0
Massilia	0.000108	0	No detected
Barnesiella	0	1e-06	Detected	S1>S0
UCG-002	1e-06	1e-06	Detected	S1>S0
Anaerotruncus	0.00194	0.000475	Detected	S1<S0
Dorea	1e-06	0	No detected
UCG-009	0.001413	0.000418	Detected	S1<S0
Monoglobus	0.000188	0.00022	Detected	S1>S0
unidentified_Ruminococcaceae	0.000485	0.000394	Detected	S1<S0
c__Clostridia;g__unidentified_Ruminococcaceae	0.000484	0.0005	Detected	S1>S0
[Eubacterium]_ventriosum_group	9.8e-05	0.000107	Detected	S1>S0
UBA1819	0.000417	0.000143	Detected	S1<S0
Negativibacillus	0.001306	0.00019	Detected	S1<S0
[Eubacterium]_ruminantium_group	0.000235	2e-06	Detected	S1<S0
Flavonifractor	5.4e-05	0.000533	Detected	S1>S0
Hydrotalea	6.8e-05	0	No detected
NK4A214_group	0.000659	0.000257	Detected	S1<S0
Intestinimonas	0.000473	0.000407	Detected	S1<S0
Bryobacter	6.5e-05	0	No detected
Christensenellaceae_R-7_group	0.000152	3.7e-05	Detected	S1<S0
UCG-005	0.000525	0.000272	Detected	S1<S0
Tuzzerella	0.001133	0.000385	Detected	S1<S0
HT002	0.00052	7e-05	Detected	S1<S0
Acidothermus	5.8e-05	0	No detected
Lacticaseibacillus	0.000142	1e-06	Detected	S1<S0
Gordonibacter	0	9.1e-05	Detected	S1>S0
Aquabacterium	5.3e-05	0	No detected
Sphingopyxis	0.0001	1e-06	Detected	S1<S0
Nitrosospira	4.5e-05	0	No detected
Ammoniphilus	1.3e-05	0	No detected
Lachnospiraceae_UCG-010	6.8e-05	4.4e-05	Detected	S1<S0
Mycobacterium	4e-06	0	No detected
Noviherbaspirillum	3.9e-05	0	No detected
Faecalitalea	3e-06	6e-06	Detected	S1>S0
Candidatus_Solibacter	3.8e-05	0	No detected
Terrisporobacter	4e-06	0	No detected
Marmoricola	2.6e-05	0	No detected
Ramlibacter	3.6e-05	0	No detected
Allorhizobium-Neorhizobium-Pararhizobium-Rhizobium	6.7e-05	0	No detected
Paucilactobacillus	0.000102	1e-06	Detected	S1<S0
Murimonas	0	3e-06	Detected	S1>S0
Defluviitaleaceae_UCG-011	7.7e-05	4.6e-05	Detected	S1<S0
[Eubacterium]_nodatum_group	0.000341	0.000183	Detected	S1<S0
Rikenella	0	1.2e-05	Detected	S1>S0
Anaeroplasma	1.3e-05	6.8e-05	Detected	S1>S0
Harryflintia	0.000217	0.000158	Detected	S1<S0
Adlercreutzia	0.000277	5.2e-05	Detected	S1<S0
Anaeromyxobacter	2.2e-05	0	No detected
Lapidilactobacillus	6.1e-05	1e-06	Detected	S1<S0
Sutterella	1e-06	0	No detected
unidentified_Gemmatimonadaceae	2e-05	0	No detected
Candidatus_Koribacter	2e-05	0	No detected
Mucilaginibacter	2e-06	0	No detected
Ellin6067	2e-05	0	No detected
Bdellovibrio	1.7e-05	0	No detected
[Eubacterium]_brachy_group	0.000167	8.9e-05	Detected	S1<S0
Paludicola	5.2e-05	0.000137	Detected	S1>S0
Reyranella	8e-06	0	No detected
Bradyrhizobium	1.8e-05	1e-06	Detected	S1<S0
Family_XIII_UCG-001	0.000231	0.000141	Detected	S1<S0
Eubacterium	0	2.2e-05	Detected	S1>S0
Kurthia	4.9e-05	1e-06	Detected	S1<S0
Raoultella	1e-06	2e-06	Detected	S1>S0
Pajaroellobacter	1.5e-05	0	No detected
Acetomicrobium	1e-06	0	No detected
Parvibacter	8e-06	2e-05	Detected	S1>S0
Proteus	2.6e-05	8e-06	Detected	S1<S0
Pediococcus	4.5e-05	1e-06	Detected	S1<S0
unidentified_Gastranaerophilales	1.3e-05	3e-06	Detected	S1<S0
Alkanibacter	1.3e-05	0	No detected
Family_XIII_AD3011_group	0.000206	9e-05	Detected	S1<S0
Christensenella	5e-06	9.1e-05	Detected	S1>S0
Lactiplantibacillus	4.5e-05	1e-06	Detected	S1<S0
Peptococcus	6.1e-05	5.6e-05	Detected	S1<S0
Tyzzerella	5.4e-05	2e-05	Detected	S1<S0
Conexibacter	1e-05	0	No detected
Thiobacillus	1.5e-05	0	No detected
Hydrogenophaga	1.7e-05	0	No detected
Corynebacterium	1.9e-05	2e-05	Detected	S1>S0
Dielma	1e-06	1e-06	Detected	S1>S0
Ruminiclostridium	2.4e-05	3.5e-05	Detected	S1>S0
Sinomonas	5e-06	0	No detected
ADurb.Bin063-1	1e-05	0	No detected
Acidipila-Silvibacterium	1e-05	0	No detected
Nocardioides	1e-06	0	No detected
Holdemania	0	1.6e-05	Detected	S1>S0
Exiguobacterium	1e-06	0	No detected
Phenylobacterium	3e-06	0	No detected
Pseudolabrys	8e-06	0	No detected
Aeromicrobium	1e-06	0	No detected
Geodermatophilus	8e-06	0	No detected
Geothermobacter	1e-06	0	No detected
Terrabacter	3e-06	0	No detected
unidentified_[Clostridium]_methylpentosum_group	9e-06	5.2e-05	Detected	S1>S0
Variovorax	8e-06	0	No detected
Rhodococcus	5e-06	0	No detected
Anaerovorax	9e-05	2e-05	Detected	S1<S0
Bosea	8e-06	0	No detected
Roseiarcus	6e-06	0	No detected
1921-03-01	6e-06	0	No detected
Acidibacter	6e-06	0	No detected
P3OB-42	6e-06	0	No detected
unidentified_Christensenellaceae	4.4e-05	2e-05	Detected	S1<S0
Candidatus_Soleaferrea	3.8e-05	7e-06	Detected	S1<S0
Sellimonas	0	6e-06	Detected	S1>S0
Candidatus_Stoquefichus	1.2e-05	1.6e-05	Detected	S1>S0
Frisingicoccus	1e-06	0	No detected
unidentified_IMCC26256	6e-06	0	No detected
Coprobacter	0	3e-06	Detected	S1>S0
Aerococcus	1.5e-05	2e-06	Detected	S1<S0
Aquamicrobium	5e-06	0	No detected
JG30a-KF-32	5e-06	0	No detected
Blastomonas	8e-06	1e-06	Detected	S1<S0
Methylobacterium-Methylorubrum	5e-06	0	No detected
Mesorhizobium	4e-06	2e-06	Detected	S1<S0
Methylotenera	5e-06	0	No detected
Acinetobacter	1e-05	9e-06	Detected	S1<S0
Occallatibacter	4e-06	0	No detected
Gemmatimonas	1e-06	0	No detected
Paenibacillus	4e-06	1e-06	Detected	S1<S0
Anaerofustis	1.8e-05	1.4e-05	Detected	S1<S0
Shuttleworthia	0	2e-06	Detected	S1>S0
Haliangium	4e-06	0	No detected
Edaphobacter	4e-06	0	No detected
Halomonas	1e-06	1e-06	Detected	S1>S0
Gemella	1e-05	0	No detected
Marivita	0	1e-06	Detected	S1>S0
Lactococcus	6e-06	0	No detected
Cupriavidus	1e-06	0	No detected
Ferritrophicum	2e-06	0	No detected
Hydrogenoanaerobacterium	1.3e-05	7e-06	Detected	S1<S0
Jeotgalicoccus	3e-06	1e-05	Detected	S1>S0
Candidatus_Jidaibacter	3e-06	0	No detected
Cellulomonas	3e-06	0	No detected
Stenotrophomonas	3e-06	4e-06	Detected	S1>S0
Comamonas	0	1e-06	Detected	S1>S0
Nitrosomonas	1e-06	0	No detected
IMCC26207	1e-06	0	No detected
Loigolactobacillus	1.2e-05	0	No detected
Acetanaerobacterium	0	1e-06	Detected	S1>S0
Acidiphilium	3e-06	0	No detected
Facklamia	9e-06	1e-05	Detected	S1>S0
Opitutus	3e-06	0	No detected
Hyphomicrobium	3e-06	0	No detected
Delftia	1e-06	0	No detected
Zoogloea	2e-06	0	No detected
unidentified_Chloroplast	5e-06	5e-06	Detected	S1>S0
Flavisolibacter	2e-06	0	No detected
Dyadobacter	2e-06	0	No detected
unidentified_Mitochondria	1e-06	1e-06	Detected	S1>S0
Rickettsiella	2e-06	0	No detected
Psychrobacter	1e-06	8e-06	Detected	S1>S0
Dietzia	2e-06	0	No detected
unidentified_Gaiellales	2e-06	0	No detected
Terracidiphilus	2e-06	0	No detected
Leptolinea	1e-06	0	No detected
Microbacterium	1e-06	0	No detected
Dokdonella	2e-06	0	No detected
Cyanobium_PCC-6307	1e-06	0	No detected
Ercella	2e-06	0	No detected
Aliidiomarina	4e-06	3e-06	Detected	S1<S0
Pseudoflavitalea	2e-06	0	No detected
Thauera	3e-06	2e-06	Detected	S1<S0
Synergistes	2e-06	0	No detected
Sporosarcina	1e-06	7e-06	Detected	S1>S0
Streptomyces	1e-06	0	No detected
Rhodanobacter	1e-06	0	No detected
Levilactobacillus	1e-05	0	No detected
1921-02-01	1e-06	0	No detected
Inquilinus	1e-06	0	No detected
unidentified_Prevotellaceae	4e-06	0	No detected
Rodentibacter	0	1e-06	Detected	S1>S0
Clostridium_sensu_stricto_12	1e-06	0	No detected
Olsenella	1e-06	0	No detected
Oribacterium	5e-06	0	No detected
Leuconostoc	6e-06	0	No detected
Maricaulis	0	1e-06	Detected	S1>S0
LCP-80	2e-06	0	No detected
Slackia	0	1e-06	Detected	S1>S0
FCPS473	1e-06	0	No detected
unidentified_MWH-UniP1_aquatic_group	1e-06	0	No detected
Alkanindiges	1e-06	0	No detected
Brachybacterium	1e-06	0	No detected
Pseudoxanthomonas	2e-06	0	No detected
Sulfuricella	1e-06	0	No detected
[Eubacterium]_oxidoreducens_group	1e-06	0	No detected
Kroppenstedtia	0	1e-06	Detected	S1>S0
Faecalicoccus	2e-06	0	No detected
unidentified_Xanthobacteraceae	1e-06	0	No detected
Legionella	0	1e-06	Detected	S1>S0
Rubritepida	1e-06	0	No detected
Enhydrobacter	1e-06	0	No detected
Coxiella	1e-06	0	No detected
Hydrogenispora	1e-06	0	No detected
unidentified_Thermodesulfovibrionia	1e-06	0	No detected
Actinospica	1e-06	0	No detected
Robbsia	1e-06	0	No detected
Polyangium	1e-06	0	No detected
Gallicola	2e-06	0	No detected
Sediminispirochaeta	1e-06	0	No detected
Soehngenia	1e-06	0	No detected
Chryseobacterium	0	1e-06	Detected	S1>S0
Azoarcus	1e-06	0	No detected
Pseudoxanthobacter	1e-06	0	No detected
Others	0.445339	0.3825	Detected	S1<S0
