# Supplementary material for: A study on the method and effect of the construction of a humanized mouse model of fecal microbiota transplantation
Source: Front Microbiol. 2022 Nov 16;13:1031758. doi: 10.3389/fmicb.2022.1031758 (PMC9709132; doi:10.3389/fmicb.2022.1031758)
Supplement: Supplementary file 1 [file Data_Sheet_2.ZIP › Supplementary materials/Supplementary File 3.xlsx]

## Sheet: Unfiltered data
Taxonomy	Y	Z7	S7	Z14	S14	Z21	S21
Dubosiella	0	0.225792	0.072508	0.010689	0.081499	0.203342	0.0773
Pseudomonas	0	0.000385	0.001348	0.000439	1.9e-05	5e-06	0.012746
Parabacteroides	0.006464	0.007664	0.066905	0.007947	0.011368	0.004332	0.014724
Ligilactobacillus	0	0.080996	0.054942	0.033261	0.092559	0.150748	0.084075
Faecalibacterium	0.365222	0	6e-06	0	3e-06	0	0.008907
Bacteroides	0.070591	0.081016	0.042995	0.133956	0.020903	0.03392	0.033374
Allobaculum	0	0.001468	0.003977	0.000985	0.03582	0.025636	0.06949
Akkermansia	0.002415	0.03971	0.058266	0.025597	0.02507	0.013533	0.019685
Lachnospiraceae_NK4A136_group	0.001854	0.06019	0.059426	0.055121	0.087176	0.066785	0.073014
Helicobacter	0	0.011469	0.009139	0.015421	0.000863	0.002	0.001894
Blautia	0.01905	0.031671	0.014579	0.01844	0.021336	0.017679	0.030031
Prevotella_9	0.218211	0	1e-06	0	1e-06	0	0.00094
Lactobacillus	0	0.003864	0.015573	0.002961	0.02155	0.0277	0.034591
Limosilactobacillus	2.4e-05	0.014562	0.008984	0.002761	0.026247	0.019484	0.021037
Alloprevotella	0	0.009201	0.017904	0.004469	0.017265	0.011572	0.009337
Prevotellaceae_UCG-001	0	0.001629	0.005048	0.00583	0.014824	0.00502	0.008284
Alistipes	0.000903	0.014186	0.018001	0.008523	0.005005	0.003488	0.004057
Erysipelatoclostridium	4.9e-05	0.004078	0.003407	0.007132	0.002049	0.004654	0.002251
Parasutterella	0.001317	0.019914	0.027754	0.04974	0.00759	0.008893	0.005921
Phascolarctobacterium	0.001903	0.000546	0.012239	0.000946	0.001707	0.000327	0.002088
Bifidobacterium	0.059785	0.000551	0.00179	0.000249	0.000588	9.8e-05	0.001886
Agathobacter	0.056687	0	1e-06	0	1e-06	0	0.002514
Faecalibaculum	0	1.5e-05	7e-06	0	0.000119	4.4e-05	4.6e-05
Colidextribacter	4.9e-05	0.007191	0.004993	0.012547	0.006315	0.004556	0.005448
Turicibacter	0.000146	0	4e-05	1e-05	0.000426	0.000468	0.000614
Aeromonas	0	0	1e-06	0	0	0	0.002062
Bacillus	0	1e-05	2.4e-05	5e-06	3e-06	0	0.005562
Clostridium_sensu_stricto_1	0.001781	1.5e-05	9.5e-05	0.000127	0.003134	0.00241	0.009318
Enterococcus	0.000146	0.000161	5.4e-05	5e-06	1.3e-05	1.5e-05	0.004808
Lachnoclostridium	0.003976	0.011723	0.006991	0.008518	0.016198	0.012016	0.016886
A2	0	0.006522	0.000707	0.00923	0.002034	0.006132	0.002506
Clostridioides	7.3e-05	0.003688	0.002337	0.005327	0.000461	0.000405	0.000502
unidentified_Lachnospiraceae	0	0.004381	0.003065	0.004303	0.002317	0.001654	0.001357
Ileibacterium	0	5.9e-05	0.001169	0.000127	0.007016	0.003903	0.001812
Aminobacter	0	0	0	0	0	0	2e-06
[Ruminococcus]_gnavus_group	0.000317	0.000229	0.000195	5e-06	0.000353	0.000215	0.001767
Dialister	0.038735	0	0	0	0	0	0.001154
Escherichia-Shigella	0.012562	0.001937	0.002235	0.001346	5.6e-05	2e-05	0.006577
Klebsiella	0.008269	1e-05	6e-06	0	0	5e-06	0.002089
[Clostridium]_innocuum_group	4.9e-05	0.002429	0.000872	9.8e-05	0.000385	0.000781	0.000725
Ralstonia	0	0.000127	0.000198	1e-05	1.6e-05	0	0.002392
Lachnospiraceae_UCG-001	0	0.000956	0.00106	0.000912	0.004476	0.002439	0.004715
Bilophila	0.004049	0.001356	0.004754	0.001639	0.00146	0.000844	0.00108
Azospirillum	0	0	0.000325	0.000166	0	0	1e-06
Hungatella	0.000146	0.009776	0.000964	0.003669	0.000606	0.003142	0.000812
Brevundimonas	0	0	1e-06	0	0	0	7e-06
Staphylococcus	0	0	1.1e-05	0	1.9e-05	2e-05	0.002851
Citrobacter	0.006049	1e-05	0.00021	0	1.6e-05	5e-06	0.000822
Roseburia	0.007635	0.003317	0.001445	0.001673	0.003506	0.0042	0.004554
Oscillibacter	0.000317	0.003137	0.002056	0.004756	0.003961	0.002171	0.00365
Butyricimonas	0.000171	0.001351	0.001687	0.0004	0.000445	0.000215	0.000498
Megamonas	0.000854	0	1e-06	0	1e-06	0	0.001482
Anaerostipes	0.004195	0.001825	0.001444	0.001625	0.001758	0.0018	0.002795
Gilliamella	0	0	0.001008	0.003264	1e-06	0	1e-06
Mucispirillum	0	0.000629	0.000781	0.000659	0.001308	0.000302	0.001342
[Ruminococcus]_torques_group	0.000756	0.001327	0.00131	5e-06	0.00035	0.001166	0.000344
Coprobacillus	0	0.002239	0.001689	0.002566	0.001648	0.001288	0.002301
Ruminococcus	0.011098	0.000488	0.000514	0.000137	0.000944	0.000376	0.003146
Muribaculum	0	0.001234	0.002774	0.000756	0.005075	0.002668	0.004223
Lysinibacillus	0	0	0	0	2e-06	0	0
unidentified_Rhodospirillales	7.3e-05	0.000171	0.00188	0.000249	0.000302	1e-05	0.000486
Cetobacterium	0	0	0	0	0	0	0.000597
GCA-900066575	0.000293	0.003176	0.001583	0.001878	0.003536	0.002449	0.003642
Veillonella	9.8e-05	0	0	0	0	0	0.000477
[Eubacterium]_xylanophilum_group	0.000146	0.001898	0.001798	0.000678	0.002969	0.0028	0.002857
Marvinbryantia	4.9e-05	0.001317	0.000979	0.000629	0.003951	0.002439	0.003829
Candidatus_Saccharimonas	0	0.000137	0.000258	0.000229	0.000106	6.8e-05	0.000367
Prevotella	0.01105	0	0	0	0	0	2e-05
Coriobacteriaceae_UCG-002	0	0.000288	0.000275	5.9e-05	0.000539	0.00041	0.000318
Subdoligranulum	0.010781	0	0	1.5e-05	2e-06	0	0.00086
unidentified_Oscillospiraceae	0	7.3e-05	0.000249	0.000337	0.000882	0.000224	0.00047
Lachnospiraceae_UCG-006	0	0.001639	0.000415	0.000395	0.002059	0.001625	0.00227
Desulfovibrio	0.001122	2.9e-05	8.2e-05	0.000239	0.000663	0.001161	0.002093
[Ruminococcus]_gauvreauii_group	4.9e-05	0.001688	0.000394	0.000566	0.000795	0.001825	0.000703
Rikenellaceae_RC9_gut_group	0	0.000361	0.000967	0.00021	0.00124	0.000405	0.000487
Streptococcus	0.002659	8.3e-05	6.3e-05	2.4e-05	0.000132	6.8e-05	0.001487
Romboutsia	0.001512	0	3e-06	0	3e-06	0	0.000643
[Eubacterium]_hallii_group	0.000415	0	0	0	0	0	0.000401
Fusobacterium	0	0	0	0	8.2e-05	2e-05	0.000689
Prevotellaceae_NK3B31_group	0	2.9e-05	0.000484	0.000137	0.000592	0.00019	0.000419
Devosia	0	5e-06	0	0	0	0	1e-06
Anaerosporobacter	0	0	0	0	0	0	0.000306
Fusicatenibacter	0.004756	0	0	0	3e-06	0	0.000737
ASF356	0	0.00179	0.00074	0.001078	0.001227	0.002366	0.001281
[Eubacterium]_fissicatena_group	0	0.00022	0.000632	0.000946	0.001225	0.00202	0.00165
Paraprevotella	4.9e-05	0.000356	0.000837	6.8e-05	0.000479	0.001044	0.000606
Lachnospira	0.007147	0	0	0	0	0	0.000536
Serratia	0	0	0	0	0	0	0.000202
Butyricicoccus	0.00139	0.001176	0.000452	0.000922	0.001554	0.001054	0.001638
Sphingomonas	0	0	1e-06	0	0	0	1.7e-05
Holdemanella	0.000659	0	0	0	0	0	0.000171
Acetatifactor	0	0.000137	0.000387	7.3e-05	0.000799	0.000244	0.000533
Erysipelothrix	0	0	0	0	0	0	0.000275
Prevotella_7	0.00022	0	0	0	0	0	0.00016
Burkholderia-Caballeronia-Paraburkholderia	0	0	0	0	0	0	1.1e-05
Megasphaera	0.000146	0	0	0	0	0	0.000447
Enterorhabdus	0	0.000634	0.000295	0.000229	0.001395	0.001746	0.001502
Proteiniclasticum	0	0	0	0	0	0	0.000237
Oceanospirillum	0	0	0	0	0	0	0.000138
Odoribacter	0.000171	5.4e-05	0.000535	0.000112	0.001359	0.000234	0.000615
Vibrio	0	5e-06	1e-06	0	0	0	0.000393
Lachnospiraceae_UCG-004	0.000805	0	0	0	0	0	0.000707
Bombilactobacillus	0	0	0.000203	0.000542	0	0	0
Coprococcus	0.004244	0	0	0	0	0	0.000527
Weissella	0	4.9e-05	3.1e-05	0	0	0	1e-06
Collinsella	0.004147	3.9e-05	3.6e-05	0	0.000107	5e-06	0.000249
Acidaminobacter	0	0	0	0	0	0	0.000186
Lachnospiraceae_FCS020_group	0.000585	0.000424	0.000225	0.0002	0.000909	0.000639	0.001085
[Eubacterium]_siraeum_group	0.003025	0.000112	0.000255	9.8e-05	0.000351	0.000234	0.000366
Massilia	0	0	0	0	0	0	2.4e-05
Barnesiella	0.000195	0	3e-06	0	2e-06	0	0.000188
UCG-002	0.000585	1e-05	3e-06	0	0	0	0.000774
Anaerotruncus	0	0.000824	0.000391	0.000712	0.000551	0.000405	0.000483
Dorea	0.003537	0	0	0	3e-06	0	0.00019
Clostridium_sensu_stricto_6	0	0	0	0	0	0	0.000162
Plesiomonas	0.000195	0	0	0	0	0	0.000197
UCG-009	4.9e-05	0.000415	0.000319	0.000161	0.000644	0.000615	0.000417
Monoglobus	0.002488	0.000371	0.000155	0.000132	0.000173	0.000161	0.000521
unidentified_Ruminococcaceae	0.000244	0.000654	0.000238	0.000171	0.000558	0.000307	0.000553
c__Clostridia;g__unidentified_Ruminococcaceae	0	0.000556	0.000689	0.000551	0.000506	0.000327	0.000366
[Eubacterium]_ventriosum_group	0.00022	6.3e-05	0.000118	2e-05	0.000123	4.9e-05	0.000585
UBA1819	0.000244	0.000156	0.000161	5.4e-05	0.000322	0.000166	0.000385
Negativibacillus	9.8e-05	0.000112	0.000122	0.000102	0.0001	8.3e-05	9.3e-05
Aurantimicrobium	0	5e-06	0	0	0	0	8.9e-05
Frischella	0	0	0.000141	0.000517	0	0	0
[Eubacterium]_ruminantium_group	0.000415	0	0	0	0	0	0.000273
Flavonifractor	0	0.00042	0.000564	0.001283	0.000303	0.000337	0.000303
[Eubacterium]_eligens_group	0.002586	0	0	0	0	0	0.000199
Taibaiella	0	0	9.5e-05	5e-06	0	0	0
Hydrotalea	0	0	0	0	0	0	4e-05
NK4A214_group	0.000659	0.000146	0.000297	0.00019	0.000342	0.000127	0.000534
Cuneatibacter	0	0	0.000185	5.4e-05	8.7e-05	3.4e-05	0.000213
Trichococcus	0	0	0	0	0	0	8.9e-05
Intestinimonas	0	0.000537	0.000445	0.000551	0.000499	0.00021	0.00024
Bryobacter	0	0	0	0	1e-06	0	6e-06
Christensenellaceae_R-7_group	0.002268	2.9e-05	4e-05	1.5e-05	0.000112	7.3e-05	0.000241
UCG-005	0.001683	0.000181	0.000389	0.000254	0.00035	0.0002	0.00053
Tuzzerella	0	0.000346	0.00013	7.8e-05	0.000367	0.00022	0.000268
Terrimonas	0	0	6.8e-05	2.9e-05	0	0	0
HT002	0	5.4e-05	8.1e-05	0	0.000183	0.000268	0.000296
Amphritea	0	0	0	0	0	0	6e-05
Acidothermus	0	0	0	0	0	0	5e-06
Lacticaseibacillus	0	1e-05	3e-06	0	1e-06	0	3e-06
Gordonibacter	0	7.3e-05	1.5e-05	0	7.2e-05	5.9e-05	7.2e-05
Sphingopyxis	0	0	0	0	0	0	1e-06
Sedimentibacter	0	0	0	0	0	0	8.2e-05
Lachnospiraceae_ND3007_group	0.000854	0	0	0	0	0	0.000179
Ammoniphilus	0	0	0	0	0	0	4.3e-05
Marinomonas	0	0	0	0	0	0	4.5e-05
Erysipelotrichaceae_UCG-003	0.001464	0	0	0	0	0	8.1e-05
Lachnospiraceae_UCG-010	9.8e-05	3.4e-05	3.6e-05	2e-05	4.9e-05	3.4e-05	0.000198
Mycobacterium	0	0	5.6e-05	4.4e-05	0	0	1.1e-05
Noviherbaspirillum	0	0	0	0	0	0	1e-06
Faecalitalea	0	2.4e-05	1.5e-05	0	7.3e-05	0	1.5e-05
Candidatus_Solibacter	0	0	0	0	0	0	8e-06
Terrisporobacter	9.8e-05	0	1e-06	0	0	0	0.000109
Marmoricola	0	0	0	0	0	0	3.7e-05
Ramlibacter	0	0	1e-06	0	0	0	1e-06
Fusibacter	0	0	0	0	0	0	8.4e-05
Haemophilus	0.001024	0	0	0	0	0	0.000145
Parasegetibacter	0	0	4.5e-05	0	0	0	0
Allorhizobium-Neorhizobium-Pararhizobium-Rhizobium	0	0	1e-06	0	0	0	3e-06
Paucilactobacillus	0	1e-05	1e-06	0	1e-06	0	0
Murimonas	0	1.5e-05	1.3e-05	0	0.000117	2e-05	0.000103
Sva0081_sediment_group	0	0	0	0	0	0	7e-05
Shewanella	0	0	0	0	0	0	3.8e-05
Defluviitaleaceae_UCG-011	0	3.4e-05	0.000148	5e-06	7.9e-05	5.4e-05	7.9e-05
Snodgrassella	0	0	4.3e-05	0.0002	0	0	0
[Eubacterium]_nodatum_group	0	0.000117	7.9e-05	7.3e-05	6.6e-05	6.3e-05	6.4e-05
Acidaminococcus	0	0	0	0	0	0	7.5e-05
Rikenella	0	1e-05	7.3e-05	1.5e-05	0.000108	4.4e-05	0.0001
Oceanobacter	0	0	0	0	0	0	2.6e-05
Anaeroplasma	0	0.000161	9.4e-05	0.000195	9.3e-05	0.000107	6e-05
Harryflintia	0	0.000205	0.000147	0.000166	0.000245	0.000171	0.000125
Adlercreutzia	0	4.4e-05	8e-06	0	4.5e-05	1.5e-05	7.7e-05
UCG-003	0.000244	0	1e-06	0	0	0	9.8e-05
Woeseia	0	0	0	0	0	0	5.2e-05
Clostridium_sensu_stricto_3	0	0	1e-06	0	0	0	4e-05
Anaeromyxobacter	0	0	0	0	0	0	1.3e-05
Sutterella	0.000537	0	0	0	0	0	0.000109
Cloacibacillus	2.4e-05	0	2e-06	0	6.5e-05	5e-06	7.7e-05
unidentified_Gemmatimonadaceae	0	0	0	0	0	0	1.1e-05
Desulfatiglans	0	0	0	0	0	0	3.2e-05
Polynucleobacter	0	0	0	5e-06	0	0	3.3e-05
Candidatus_Koribacter	0	0	0	0	0	0	1e-06
Mucilaginibacter	0	0	0	0	0	0	2e-05
Ellin6067	0	0	0	0	0	0	8e-06
Pseudoalteromonas	0	0	0	0	1e-06	0	7.3e-05
Sulfurovum	0	0	0	0	0	0	2.4e-05
[Eubacterium]_brachy_group	7.3e-05	0.000102	4.9e-05	1.5e-05	0.000205	0.000171	0.000222
Candidatus_Arthromitus	0	0	5e-06	2.4e-05	7.8e-05	0.000224	0.000111
Sulfurimonas	0	0	0	0	0	0	1.7e-05
Paludicola	0	7.3e-05	0.000112	8.3e-05	0.000157	0.000107	0.000122
Apilactobacillus	0	0	2.9e-05	3.4e-05	0	0	0
Reyranella	0	0	0	0	1e-06	0	2.4e-05
Bradyrhizobium	0	0	1e-06	0	1e-06	0	8e-06
Family_XIII_UCG-001	0	0.0002	7.3e-05	0.000132	0.000165	0.000107	0.000113
Pyramidobacter	0	0	0	0	0	0	5.2e-05
Mycoplasma	0	0	0	0	0	0	2e-05
Thioalkalispira-Sulfurivermis	0	0	0	0	0	0	1.5e-05
Eubacterium	0	2.4e-05	4.7e-05	0	4.2e-05	0	1.3e-05
Kurthia	0	0	1e-06	0	0	0	0
Sphingobacterium	0	0	2.4e-05	0	0	0	0
Clostridium_sensu_stricto_7	0	0	0	0	0	0	2.2e-05
Raoultella	0.000512	0	0	5e-06	0	0	1.5e-05
Runella	0	0	1.7e-05	1e-05	0	0	0
Psychrilyobacter	0	0	0	0	0	0	1.5e-05
Pajaroellobacter	0	0	0	0	0	0	1e-06
Acetomicrobium	0	0	0	0	0	0	1.5e-05
Shinella	0	0	2.6e-05	1.5e-05	0	0	1e-06
Parvibacter	0	2e-05	7e-06	0	0.000114	6.3e-05	6.2e-05
Proteus	0	5e-06	7e-06	0	2e-06	0	1.7e-05
Pediococcus	0	0	0	0	0	0	6e-06
Marinifilum	0	0	0	0	0	0	1.4e-05
unidentified_Gastranaerophilales	0	0	1e-06	0	9e-06	5e-06	4.3e-05
Family_XIII_AD3011_group	0	6.8e-05	9.3e-05	1e-05	8.4e-05	9.3e-05	0.000103
Desulfofrigus	0	0	0	0	0	0	1.3e-05
Christensenella	0	5.4e-05	8.2e-05	1.5e-05	8.8e-05	5.4e-05	6.2e-05
Clostridium_sensu_stricto_13	0	0	0	0	0	0	2.4e-05
Lactiplantibacillus	0	5e-06	2e-06	0	1e-06	0	8e-06
GOUTA6	0	0	0	0	0	0	1.6e-05
Peptococcus	2.4e-05	7.3e-05	1.3e-05	4.9e-05	4.1e-05	4.4e-05	3e-05
Magnetovibrio	0	0	0	0	0	0	1.1e-05
Tyzzerella	7.3e-05	1e-05	4.3e-05	3.4e-05	7e-05	7.8e-05	8.3e-05
Conexibacter	0	5e-06	0	0	0	0	1e-06
Thiobacillus	0	0	0	0	0	0	5e-06
Hydrogenophaga	0	0	0	0	0	0	1e-06
Corynebacterium	0	0	6e-06	0	1.2e-05	0	2.1e-05
Photobacterium	0	0	0	0	0	0	1.3e-05
Dielma	0	0	0	0	3e-05	0	3e-06
Defluviicoccus	0	0	0	0	0	0	1.2e-05
Ruminiclostridium	0	3.4e-05	1.3e-05	5e-06	6e-06	1.5e-05	8e-06
Sinomonas	0	0	0	0	0	0	1.3e-05
ADurb.Bin063-1	0	0	0	0	0	0	7e-06
Acidipila-Silvibacterium	0	0	0	0	0	0	1e-06
Thalassotalea	0	0	0	0	0	0	9e-06
Nocardioides	0	0	0	0	0	0	9e-06
Holdemania	4.9e-05	5e-06	2.1e-05	0	1.3e-05	1e-05	3.6e-05
Morganella	0	0	0	1.5e-05	0	0	1e-05
Deferrisoma	0	0	0	0	0	0	1.7e-05
Exiguobacterium	0	0	0	0	0	0	8e-06
Phenylobacterium	0	0	0	0	0	0	1.1e-05
MND1	0	0	0	0	0	0	2e-05
Aeromicrobium	0	0	1e-06	0	0	0	8e-06
Candidatus_Tenderia	0	0	0	0	0	0	8e-06
Geodermatophilus	0	0	0	0	0	0	2e-06
Geothermobacter	0	0	0	0	0	0	1.7e-05
Desulfuromonas	0	0	0	0	0	0	8e-06
Methyloversatilis	0	0	0	0	0	0	1.4e-05
Terrabacter	0	0	0	0	0	0	1e-05
Edwardsiella	0	0	0	0	0	0	9e-06
unidentified_[Clostridium]_methylpentosum_group	0	5.9e-05	1.7e-05	0.000117	1e-05	2.9e-05	1.3e-05
Cytophaga	0	0	0	0	0	0	7e-06
Variovorax	0	0	0	0	0	0	1e-06
Rhodococcus	0	0	0	0	0	0	8e-06
Neptunomonas	0	0	0	0	0	0	7e-06
Anaerovorax	0	1.5e-05	2.4e-05	1.5e-05	4.1e-05	1e-05	4.1e-05
Oceanisphaera	0	0	0	0	0	0	8e-06
Bosea	7.3e-05	0	1e-06	0	0	0	1e-06
Halobacteriovorax	0	0	0	0	0	0	7e-06
Ignavibacterium	0	0	0	0	0	0	1.1e-05
unidentified_Christensenellaceae	0	0	2.7e-05	1e-05	4.7e-05	2.4e-05	3.1e-05
Malaciobacter	0	0	0	0	0	0	6e-06
Candidatus_Soleaferrea	0	5e-06	1.3e-05	1e-05	9e-06	0	1.3e-05
Sellimonas	9.8e-05	2e-05	1.7e-05	0	5e-06	0	7e-06
Candidatus_Stoquefichus	0	2.4e-05	6e-06	0	2.2e-05	1e-05	1e-05
Frisingicoccus	0	0	0	0	1e-06	0	1.6e-05
CAG-352	0.00022	0	0	0	0	0	0
Subgroup_10	0	0	0	0	0	0	1.2e-05
Coprobacter	4.9e-05	0	6e-06	0	0	0	1.3e-05
Candidatus_Thiobios	0	0	0	0	0	0	1e-05
Aerococcus	0	1e-05	6e-06	0	1.1e-05	0	8e-06
Sh765B-TzT-35	0	0	0	0	0	0	9e-06
Alteromonas	0	0	7e-06	5e-06	0	0	1e-06
Aquamicrobium	0	0	4e-06	0	0	0	0
Eggerthella	9.8e-05	0	5e-06	0	1e-06	0	1.6e-05
Blastomonas	0	0	1e-06	0	0	0	1.5e-05
Methylobacterium-Methylorubrum	0	0	1e-06	0	0	5e-06	4e-06
Uruburuella	0	0	0	0	0	0	1.4e-05
Mesorhizobium	0	0	6e-06	0	1e-06	0	3e-06
Pedobacter	0	0	0	0	0	0	5e-06
Paramaledivibacter	0	0	0	0	0	0	5e-06
Anaeromusa-Anaeroarcus	0	0	0	0	0	0	8e-06
Methylotenera	0	0	0	0	0	0	1e-06
Acinetobacter	0	1e-05	1e-05	1.5e-05	1e-06	0	6e-06
Occallatibacter	0	0	0	0	0	0	1e-06
Amylibacter	0	0	0	0	0	0	4e-06
Acetoanaerobium	0	0	0	0	0	0	6e-06
Gemmatimonas	0	0	0	0	0	1.5e-05	4e-06
Paenibacillus	0	0	0	0	0	0	1e-06
Anaerofustis	0	1.5e-05	1e-05	1e-05	3.1e-05	1.5e-05	2.4e-05
Shuttleworthia	0.000146	1e-05	6e-06	0	0	0	0
Haliangium	0	0	0	0	0	0	3e-06
Clostridium_sensu_stricto_10	0	0	0	0	0	0	9e-06
Geobacter	0	0	0	0	0	0	4e-06
Edaphobacter	0	0	0	0	0	0	4e-06
Calorithrix	0	0	0	0	0	0	9e-06
Halomonas	0	0	0	0	0	0	4e-06
unidentified_Sva0485	0	0	0	0	0	0	8e-06
Gemella	0	0	0	0	0	0	2e-06
Marivita	0	0	0	0	0	0	3e-06
unidentified_Syntrophales	0	0	0	0	0	0	1.1e-05
Paraperlucidibaca	0	0	0	0	0	0	4e-06
Lactococcus	2.4e-05	0	0	0	2.8e-05	2e-05	1e-05
Cupriavidus	0	0	0	0	0	0	1e-05
Ferritrophicum	0	0	0	0	0	0	6e-06
Fournierella	0	0	0	0	0	0	3e-06
Bombella	0	0	5e-06	5e-06	0	0	1e-06
Prosthecobacter	0	0	0	0	0	0	3e-06
Motiliproteus	0	0	0	0	0	0	5e-06
Hydrogenoanaerobacterium	0	0	3e-06	1e-05	7e-06	5e-06	6e-06
Commensalibacter	0	0	4e-06	2.4e-05	0	0	0
Jeotgalicoccus	0	0	8e-06	0	3e-06	5e-06	1e-05
Luteimonas	0	0	0	0	0	0	6e-06
unidentified_Solimonadaceae	0	0	0	0	0	0	3e-06
Sulfurifustis	0	0	0	0	0	0	5e-06
Thalassospira	0	0	5e-06	0	0	0	1e-06
Allisonella	0	0	0	0	0	0	1.5e-05
Cellulomonas	0	0	0	0	0	0	2e-06
Stenotrophomonas	0	0	4e-06	0	0	0	4e-06
Comamonas	0	0	0	0	0	0	1.1e-05
Nitrosomonas	0	0	0	0	0	0	3e-06
IMCC26207	0	0	0	0	0	0	3e-06
Enorma	0	0	0	0	0	0	4e-06
Ilumatobacter	0	0	0	0	0	0	6e-06
Paludibaculum	0	0	0	0	0	0	6e-06
Rothia	4.9e-05	0	0	0	0	0	7e-06
Oxalobacter	9.8e-05	0	0	0	3e-06	0	2e-06
Acetanaerobacterium	0	5e-06	4e-06	0	1.1e-05	0	7e-06
Panacagrimonas	0	0	0	0	0	0	3e-06
Actinomyces	9.8e-05	0	0	0	0	0	3e-06
Thermovirga	0	0	0	0	0	0	6e-06
Facklamia	0	0	3e-06	0	1e-06	0	3e-06
Luteitalea	0	0	0	0	0	0	5e-06
Pedomicrobium	0	0	0	0	0	0	3e-06
Providencia	0	0	0	0	0	0	5e-06
SWB02	0	0	0	0	0	0	3e-06
Salinivibrio	0	0	0	0	0	0	3e-06
Thiohalophilus	0	0	0	0	0	0	4e-06
Hyphomicrobium	0	0	0	0	0	0	2e-06
JTB255_marine_benthic_group	0	0	0	0	0	0	5e-06
Delftia	0	0	0	0	1e-06	0	5e-06
Paracoccus	0	0	0	0	0	0	4e-06
Oscillospira	0	0	0	0	0	0	5e-06
Acidovorax	0	0	0	0	0	0	3e-06
Halarcobacter	0	0	0	0	0	0	2e-06
Candidatus_Paracaedibacter	0	0	0	0	0	0	2e-06
RB41	0	0	0	0	0	0	2e-06
unidentified_Chloroplast	0	0	6e-06	1e-05	2e-06	5e-06	2e-06
Parvibaculum	0	0	0	0	0	0	2e-06
Methylocystis	0	0	0	0	0	0	3e-06
unidentified_Mitochondria	0	0	6e-06	5e-06	0	0	0
1174-901-12	0	0	0	0	0	0	2e-06
Psychrobacter	0	0	1e-06	0	1e-06	0	4e-06
Dietzia	0	0	2e-06	0	0	0	0
Flavobacterium	0	0	0	0	0	0	3e-06
Terracidiphilus	0	0	0	0	0	0	1e-06
Leptolinea	0	0	0	0	0	0	3e-06
Desulfobacca	0	0	0	0	0	0	3e-06
Thiogranum	0	0	0	0	0	0	3e-06
Paenisporosarcina	0	0	0	0	0	0	3e-06
Microbacterium	0	0	0	0	0	0	6e-06
Roseimarinus	0	0	0	0	0	0	2e-06
Cyanobium_PCC-6307	0	0	0	0	0	0	3e-06
Ercella	0	0	0	0	0	0	1e-06
Aliidiomarina	0	0	1e-06	0	4e-06	0	4e-06
Thauera	0	0	1e-06	0	0	0	3e-06
Candidatus_Nitrosopumilus	0	0	0	0	0	0	2e-06
GWD2-49-16	0	0	0	0	0	0	2e-06
Sporosarcina	0	0	1e-06	0	1e-06	0	0
Anaerostignum	0	0	0	0	1e-05	0	2e-06
unidentified_HOC36	0	0	2e-06	0	0	0	0
Streptomyces	0	0	0	0	3e-06	0	0
Rhodanobacter	0	0	0	0	0	0	4e-06
Erysipelotrichaceae_UCG-009	0	0	0	0	0	0	2e-06
RBG-16-58-14	0	0	0	0	0	0	1e-06
Anaerofilum	2.4e-05	0	1e-06	0	2e-06	0	0
Inquilinus	0	0	0	0	0	0	1e-06
Syner-01	0	0	0	0	0	0	1e-06
Pseudophaeobacter	0	0	0	0	0	0	1e-06
Sideroxydans	0	0	0	0	1e-06	0	1e-06
Rodentibacter	0	0	1e-06	0	0	0	1e-06
Chthoniobacter	0	0	0	0	0	0	2e-06
Neisseria	0	0	0	0	0	0	2e-06
Cellvibrio	0	0	0	0	0	0	4e-06
Subgroup_23	0	0	0	0	0	0	2e-06
Steroidobacter	0	0	0	0	0	0	1e-06
Syntrophomonas	0	0	0	0	0	0	2e-06
mle1-7	0	0	0	0	0	0	3e-06
Elstera	0	0	0	0	0	0	2e-06
Clostridium_sensu_stricto_12	0	0	0	0	0	0	1e-06
Senegalimassilia	0	0	0	0	0	0	7e-06
Catenibacterium	0	0	0	0	0	0	1e-06
Crenobacter	0	0	0	0	0	0	4e-06
Pelosinus	0	0	0	0	0	0	3e-06
Anaerolinea	0	0	0	0	0	0	1e-06
Oribacterium	0	0	0	0	0	0	1e-06
Leadbetterella	0	0	0	0	0	0	1e-06
Geothrix	0	0	0	0	0	0	1e-06
IheB3-7	0	0	0	0	0	0	1e-06
Marinobacterium	0	0	0	0	0	0	2e-06
Leuconostoc	0	0	1e-06	0	1e-06	0	0
Parahaliea	0	0	0	0	0	0	2e-06
Acetobacter	0	0	0	0	1e-06	1e-05	0
FukuN57	0	0	0	0	0	0	1e-06
Motilimonas	0	0	0	0	0	0	1e-06
Sulfitobacter	0	0	0	0	0	0	1e-06
Anaeroglobus	0	0	0	0	0	0	3e-06
Slackia	0	0	0	0	2e-06	0	1e-06
SEEP-SRB1	0	0	0	0	0	0	1e-06
Rhodobacter	0	0	0	0	0	0	1e-06
Dongia	0	0	0	0	0	0	1e-06
Caldithrix	0	0	0	0	0	0	1e-06
Raoultibacter	0	0	1e-06	0	0	0	2e-06
Ottowia	0	0	0	0	0	0	1e-06
unidentified_Latescibacterota	0	0	0	0	0	0	1e-06
Gardnerella	0	1e-05	1e-06	0	0	0	0
Lachnospiraceae_UCG-008	0	0	0	0	0	0	2e-06
Pseudoxanthomonas	0	0	1e-06	0	0	0	1e-06
Actinomadura	0	0	0	0	0	0	1e-06
Amphiplicatus	0	0	0	0	0	0	3e-06
Sulfuricella	0	0	0	0	0	0	1e-06
unidentified_Propionibacteriaceae	0	0	0	0	0	0	1e-06
unidentified_Bacteria	0	0	0	0	0	0	1e-06
Kroppenstedtia	0	0	0	0	0	0	1e-06
Legionella	0	0	1e-06	0	0	0	0
Desulfatitalea	0	0	0	0	0	0	1e-06
Arcobacter	0	0	0	0	0	0	1e-06
Truepera	0	0	0	0	0	0	1e-06
Paraeggerthella	0	0	0	0	0	0	1e-06
Anaerocella	0	0	0	0	0	0	1e-06
Nesterenkonia	0	0	0	0	0	0	1e-06
CHKCI001	0	0	0	0	0	0	1e-06
Blvii28_wastewater-sludge_group	0	0	0	0	0	0	1e-06
Thermodesulfovibrio	0	0	0	0	0	0	1e-06
Enhydrobacter	0	0	0	0	0	0	1e-06
Dethiosulfatibacter	0	0	0	0	0	0	1e-06
Xylanibacillus	0	0	0	0	0	0	1e-06
unidentified_Thermodesulfovibrionia	0	0	0	0	0	0	1e-06
Actinospica	0	0	0	0	0	0	1e-06
Rhodoplanes	0	0	0	0	0	0	1e-06
CL500-29_marine_group	0	0	1e-06	0	0	0	1e-06
Cutibacterium	0	0	1e-06	0	0	0	1e-06
ADurb.Bin120	0	0	0	0	0	0	1e-06
Halioglobus	0	0	0	0	0	0	2e-06
Gaiella	0	0	1e-06	0	0	0	0
Sphaerochaeta	0	0	0	0	0	0	1e-06
Idiomarina	0	0	0	0	0	0	1e-06
Luedemannella	0	0	1e-06	0	0	0	1e-06
Atopostipes	0	0	0	0	1e-06	0	0
unidentified_Calditrichaceae	0	0	0	0	0	0	1e-06
Prevotellaceae_Ga6A1_group	0	0	0	0	0	0	1e-06
Anderseniella	0	0	0	0	0	0	1e-06
Gallicola	0	0	0	0	0	0	1e-06
Pseudohongiella	0	0	0	0	0	0	1e-06
possible_genus_03	0	0	0	0	0	0	1e-06
Cellulosilyticum	0	0	0	0	0	0	1e-06
Blastocatella	0	0	0	0	0	0	1e-06
Alcanivorax	0	0	1e-06	0	0	0	0
Thermosipho	0	0	0	0	0	0	1e-06
Anaerococcus	0	0	0	0	1e-06	0	0
Polycyclovorans	0	0	0	0	0	0	1e-06
Luteibacter	0	0	0	0	0	0	1e-06
Thermomonas	0	0	0	0	0	0	1e-06
Cryptobacterium	0	0	0	0	0	0	1e-06
TM7a	0	0	0	0	0	0	1e-06
Vicingus	0	0	0	0	0	0	1e-06
Spirochaeta_2	0	0	0	0	0	0	1e-06
SCGC-AB-539-J10	0	0	0	0	0	0	1e-06
Pygmaiobacter	2.4e-05	0	0	0	3e-06	0	2e-06
unidentified_Nitrospiraceae	0	0	0	0	0	0	1e-06
Pseudoxanthobacter	0	0	0	0	0	0	1e-06
Thermoanaerobacterium	0	0	0	0	1e-06	0	0
Others	0.017026	0.302603	0.439803	0.535459	0.427245	0.318975	0.330695

## Sheet: S7>Z7
Taxonomy	Y	Z7	S7
Dubosiella	0	0.225792	0.072508
Pseudomonas	0	0.000385	0.001348
Parabacteroides	0.006464	0.007664	0.066905	S7>Z7
Ligilactobacillus	0	0.080996	0.054942
Faecalibacterium	0.365222	0	6e-06	S7>Z7
Bacteroides	0.070591	0.081016	0.042995	S7<Z7
Allobaculum	0	0.001468	0.003977
Akkermansia	0.002415	0.03971	0.058266	S7>Z7
Lachnospiraceae_NK4A136_group	0.001854	0.06019	0.059426	S7<Z7
Helicobacter	0	0.011469	0.009139
Blautia	0.01905	0.031671	0.014579	S7<Z7
Prevotella_9	0.218211	0	1e-06	S7>Z7
Lactobacillus	0	0.003864	0.015573
Limosilactobacillus	2.4e-05	0.014562	0.008984	S7<Z7
Alloprevotella	0	0.009201	0.017904
Prevotellaceae_UCG-001	0	0.001629	0.005048
Alistipes	0.000903	0.014186	0.018001	S7>Z7
Erysipelatoclostridium	4.9e-05	0.004078	0.003407	S7<Z7
Parasutterella	0.001317	0.019914	0.027754	S7>Z7
Phascolarctobacterium	0.001903	0.000546	0.012239	S7>Z7
Bifidobacterium	0.059785	0.000551	0.00179	S7>Z7
Agathobacter	0.056687	0	1e-06	S7>Z7
Faecalibaculum	0	1.5e-05	7e-06
Colidextribacter	4.9e-05	0.007191	0.004993	S7<Z7
Turicibacter	0.000146	0	4e-05	S7>Z7
Aeromonas	0	0	1e-06
Bacillus	0	1e-05	2.4e-05
Clostridium_sensu_stricto_1	0.001781	1.5e-05	9.5e-05	S7>Z7
Enterococcus	0.000146	0.000161	5.4e-05	S7<Z7
Lachnoclostridium	0.003976	0.011723	0.006991	S7<Z7
A2	0	0.006522	0.000707
Clostridioides	7.3e-05	0.003688	0.002337	S7<Z7
unidentified_Lachnospiraceae	0	0.004381	0.003065
Ileibacterium	0	5.9e-05	0.001169
Aminobacter	0	0	0
[Ruminococcus]_gnavus_group	0.000317	0.000229	0.000195	S7<Z7
Dialister	0.038735	0	0
Escherichia-Shigella	0.012562	0.001937	0.002235	S7>Z7
Klebsiella	0.008269	1e-05	6e-06	S7<Z7
[Clostridium]_innocuum_group	4.9e-05	0.002429	0.000872	S7<Z7
Ralstonia	0	0.000127	0.000198
Lachnospiraceae_UCG-001	0	0.000956	0.00106
Bilophila	0.004049	0.001356	0.004754	S7>Z7
Azospirillum	0	0	0.000325
Hungatella	0.000146	0.009776	0.000964	S7<Z7
Brevundimonas	0	0	1e-06
Staphylococcus	0	0	1.1e-05
Citrobacter	0.006049	1e-05	0.00021	S7>Z7
Roseburia	0.007635	0.003317	0.001445	S7<Z7
Oscillibacter	0.000317	0.003137	0.002056	S7<Z7
Butyricimonas	0.000171	0.001351	0.001687	S7>Z7
Megamonas	0.000854	0	1e-06	S7>Z7
Anaerostipes	0.004195	0.001825	0.001444	S7<Z7
Gilliamella	0	0	0.001008
Mucispirillum	0	0.000629	0.000781
[Ruminococcus]_torques_group	0.000756	0.001327	0.00131	S7<Z7
Coprobacillus	0	0.002239	0.001689
Ruminococcus	0.011098	0.000488	0.000514	S7>Z7
Muribaculum	0	0.001234	0.002774
Lysinibacillus	0	0	0
unidentified_Rhodospirillales	7.3e-05	0.000171	0.00188	S7>Z7
Cetobacterium	0	0	0
GCA-900066575	0.000293	0.003176	0.001583	S7<Z7
Veillonella	9.8e-05	0	0
[Eubacterium]_xylanophilum_group	0.000146	0.001898	0.001798	S7<Z7
Marvinbryantia	4.9e-05	0.001317	0.000979	S7<Z7
Candidatus_Saccharimonas	0	0.000137	0.000258
Prevotella	0.01105	0	0
Coriobacteriaceae_UCG-002	0	0.000288	0.000275
Subdoligranulum	0.010781	0	0
unidentified_Oscillospiraceae	0	7.3e-05	0.000249
Lachnospiraceae_UCG-006	0	0.001639	0.000415
Desulfovibrio	0.001122	2.9e-05	8.2e-05	S7>Z7
[Ruminococcus]_gauvreauii_group	4.9e-05	0.001688	0.000394	S7<Z7
Rikenellaceae_RC9_gut_group	0	0.000361	0.000967
Streptococcus	0.002659	8.3e-05	6.3e-05	S7<Z7
Romboutsia	0.001512	0	3e-06	S7>Z7
[Eubacterium]_hallii_group	0.000415	0	0
Fusobacterium	0	0	0
Prevotellaceae_NK3B31_group	0	2.9e-05	0.000484
Devosia	0	5e-06	0
Anaerosporobacter	0	0	0
Fusicatenibacter	0.004756	0	0
ASF356	0	0.00179	0.00074
[Eubacterium]_fissicatena_group	0	0.00022	0.000632
Paraprevotella	4.9e-05	0.000356	0.000837	S7>Z7
Lachnospira	0.007147	0	0
Serratia	0	0	0
Butyricicoccus	0.00139	0.001176	0.000452	S7<Z7
Sphingomonas	0	0	1e-06
Holdemanella	0.000659	0	0
Acetatifactor	0	0.000137	0.000387
Erysipelothrix	0	0	0
Prevotella_7	0.00022	0	0
Burkholderia-Caballeronia-Paraburkholderia	0	0	0
Megasphaera	0.000146	0	0
Enterorhabdus	0	0.000634	0.000295
Proteiniclasticum	0	0	0
Oceanospirillum	0	0	0
Odoribacter	0.000171	5.4e-05	0.000535	S7>Z7
Vibrio	0	5e-06	1e-06
Lachnospiraceae_UCG-004	0.000805	0	0
Bombilactobacillus	0	0	0.000203
Coprococcus	0.004244	0	0
Weissella	0	4.9e-05	3.1e-05
Collinsella	0.004147	3.9e-05	3.6e-05	S7<Z7
Acidaminobacter	0	0	0
Lachnospiraceae_FCS020_group	0.000585	0.000424	0.000225	S7<Z7
[Eubacterium]_siraeum_group	0.003025	0.000112	0.000255	S7>Z7
Massilia	0	0	0
Barnesiella	0.000195	0	3e-06	S7>Z7
UCG-002	0.000585	1e-05	3e-06	S7<Z7
Anaerotruncus	0	0.000824	0.000391
Dorea	0.003537	0	0
Clostridium_sensu_stricto_6	0	0	0
Plesiomonas	0.000195	0	0
UCG-009	4.9e-05	0.000415	0.000319	S7<Z7
Monoglobus	0.002488	0.000371	0.000155	S7<Z7
unidentified_Ruminococcaceae	0.000244	0.000654	0.000238	S7<Z7
c__Clostridia;g__unidentified_Ruminococcaceae	0	0.000556	0.000689
[Eubacterium]_ventriosum_group	0.00022	6.3e-05	0.000118	S7>Z7
UBA1819	0.000244	0.000156	0.000161	S7>Z7
Negativibacillus	9.8e-05	0.000112	0.000122	S7>Z7
Aurantimicrobium	0	5e-06	0
Frischella	0	0	0.000141
[Eubacterium]_ruminantium_group	0.000415	0	0
Flavonifractor	0	0.00042	0.000564
[Eubacterium]_eligens_group	0.002586	0	0
Taibaiella	0	0	9.5e-05
Hydrotalea	0	0	0
NK4A214_group	0.000659	0.000146	0.000297	S7>Z7
Cuneatibacter	0	0	0.000185
Trichococcus	0	0	0
Intestinimonas	0	0.000537	0.000445
Bryobacter	0	0	0
Christensenellaceae_R-7_group	0.002268	2.9e-05	4e-05	S7>Z7
UCG-005	0.001683	0.000181	0.000389	S7>Z7
Tuzzerella	0	0.000346	0.00013
Terrimonas	0	0	6.8e-05
HT002	0	5.4e-05	8.1e-05
Amphritea	0	0	0
Acidothermus	0	0	0
Lacticaseibacillus	0	1e-05	3e-06
Gordonibacter	0	7.3e-05	1.5e-05
Sphingopyxis	0	0	0
Sedimentibacter	0	0	0
Lachnospiraceae_ND3007_group	0.000854	0	0
Ammoniphilus	0	0	0
Marinomonas	0	0	0
Erysipelotrichaceae_UCG-003	0.001464	0	0
Lachnospiraceae_UCG-010	9.8e-05	3.4e-05	3.6e-05	S7>Z7
Mycobacterium	0	0	5.6e-05
Noviherbaspirillum	0	0	0
Faecalitalea	0	2.4e-05	1.5e-05
Candidatus_Solibacter	0	0	0
Terrisporobacter	9.8e-05	0	1e-06	S7>Z7
Marmoricola	0	0	0
Ramlibacter	0	0	1e-06
Fusibacter	0	0	0
Haemophilus	0.001024	0	0
Parasegetibacter	0	0	4.5e-05
Allorhizobium-Neorhizobium-Pararhizobium-Rhizobium	0	0	1e-06
Paucilactobacillus	0	1e-05	1e-06
Murimonas	0	1.5e-05	1.3e-05
Sva0081_sediment_group	0	0	0
Shewanella	0	0	0
Defluviitaleaceae_UCG-011	0	3.4e-05	0.000148
Snodgrassella	0	0	4.3e-05
[Eubacterium]_nodatum_group	0	0.000117	7.9e-05
Acidaminococcus	0	0	0
Rikenella	0	1e-05	7.3e-05
Oceanobacter	0	0	0
Anaeroplasma	0	0.000161	9.4e-05
Harryflintia	0	0.000205	0.000147
Adlercreutzia	0	4.4e-05	8e-06
UCG-003	0.000244	0	1e-06	S7>Z7
Woeseia	0	0	0
Clostridium_sensu_stricto_3	0	0	1e-06
Anaeromyxobacter	0	0	0
Sutterella	0.000537	0	0
Cloacibacillus	2.4e-05	0	2e-06	S7>Z7
unidentified_Gemmatimonadaceae	0	0	0
Desulfatiglans	0	0	0
Polynucleobacter	0	0	0
Candidatus_Koribacter	0	0	0
Mucilaginibacter	0	0	0
Ellin6067	0	0	0
Pseudoalteromonas	0	0	0
Sulfurovum	0	0	0
[Eubacterium]_brachy_group	7.3e-05	0.000102	4.9e-05	S7<Z7
Candidatus_Arthromitus	0	0	5e-06
Sulfurimonas	0	0	0
Paludicola	0	7.3e-05	0.000112
Apilactobacillus	0	0	2.9e-05
Reyranella	0	0	0
Bradyrhizobium	0	0	1e-06
Family_XIII_UCG-001	0	0.0002	7.3e-05
Pyramidobacter	0	0	0
Mycoplasma	0	0	0
Thioalkalispira-Sulfurivermis	0	0	0
Eubacterium	0	2.4e-05	4.7e-05
Kurthia	0	0	1e-06
Sphingobacterium	0	0	2.4e-05
Clostridium_sensu_stricto_7	0	0	0
Raoultella	0.000512	0	0
Runella	0	0	1.7e-05
Psychrilyobacter	0	0	0
Pajaroellobacter	0	0	0
Acetomicrobium	0	0	0
Shinella	0	0	2.6e-05
Parvibacter	0	2e-05	7e-06
Proteus	0	5e-06	7e-06
Pediococcus	0	0	0
Marinifilum	0	0	0
unidentified_Gastranaerophilales	0	0	1e-06
Family_XIII_AD3011_group	0	6.8e-05	9.3e-05
Desulfofrigus	0	0	0
Christensenella	0	5.4e-05	8.2e-05
Clostridium_sensu_stricto_13	0	0	0
Lactiplantibacillus	0	5e-06	2e-06
GOUTA6	0	0	0
Peptococcus	2.4e-05	7.3e-05	1.3e-05	S7<Z7
Magnetovibrio	0	0	0
Tyzzerella	7.3e-05	1e-05	4.3e-05	S7>Z7
Conexibacter	0	5e-06	0
Thiobacillus	0	0	0
Hydrogenophaga	0	0	0
Corynebacterium	0	0	6e-06
Photobacterium	0	0	0
Dielma	0	0	0
Defluviicoccus	0	0	0
Ruminiclostridium	0	3.4e-05	1.3e-05
Sinomonas	0	0	0
ADurb.Bin063-1	0	0	0
Acidipila-Silvibacterium	0	0	0
Thalassotalea	0	0	0
Nocardioides	0	0	0
Holdemania	4.9e-05	5e-06	2.1e-05	S7>Z7
Morganella	0	0	0
Deferrisoma	0	0	0
Exiguobacterium	0	0	0
Phenylobacterium	0	0	0
MND1	0	0	0
Aeromicrobium	0	0	1e-06
Candidatus_Tenderia	0	0	0
Geodermatophilus	0	0	0
Geothermobacter	0	0	0
Desulfuromonas	0	0	0
Methyloversatilis	0	0	0
Terrabacter	0	0	0
Edwardsiella	0	0	0
unidentified_[Clostridium]_methylpentosum_group	0	5.9e-05	1.7e-05
Cytophaga	0	0	0
Variovorax	0	0	0
Rhodococcus	0	0	0
Neptunomonas	0	0	0
Anaerovorax	0	1.5e-05	2.4e-05
Oceanisphaera	0	0	0
Bosea	7.3e-05	0	1e-06	S7>Z7
Halobacteriovorax	0	0	0
Ignavibacterium	0	0	0
unidentified_Christensenellaceae	0	0	2.7e-05
Malaciobacter	0	0	0
Candidatus_Soleaferrea	0	5e-06	1.3e-05
Sellimonas	9.8e-05	2e-05	1.7e-05	S7<Z7
Candidatus_Stoquefichus	0	2.4e-05	6e-06
Frisingicoccus	0	0	0
CAG-352	0.00022	0	0
Subgroup_10	0	0	0
Coprobacter	4.9e-05	0	6e-06	S7>Z7
Candidatus_Thiobios	0	0	0
Aerococcus	0	1e-05	6e-06
Sh765B-TzT-35	0	0	0
Alteromonas	0	0	7e-06
Aquamicrobium	0	0	4e-06
Eggerthella	9.8e-05	0	5e-06	S7>Z7
Blastomonas	0	0	1e-06
Methylobacterium-Methylorubrum	0	0	1e-06
Uruburuella	0	0	0
Mesorhizobium	0	0	6e-06
Pedobacter	0	0	0
Paramaledivibacter	0	0	0
Anaeromusa-Anaeroarcus	0	0	0
Methylotenera	0	0	0
Acinetobacter	0	1e-05	1e-05
Occallatibacter	0	0	0
Amylibacter	0	0	0
Acetoanaerobium	0	0	0
Gemmatimonas	0	0	0
Paenibacillus	0	0	0
Anaerofustis	0	1.5e-05	1e-05
Shuttleworthia	0.000146	1e-05	6e-06	S7<Z7
Haliangium	0	0	0
Clostridium_sensu_stricto_10	0	0	0
Geobacter	0	0	0
Edaphobacter	0	0	0
Calorithrix	0	0	0
Halomonas	0	0	0
unidentified_Sva0485	0	0	0
Gemella	0	0	0
Marivita	0	0	0
unidentified_Syntrophales	0	0	0
Paraperlucidibaca	0	0	0
Lactococcus	2.4e-05	0	0
Cupriavidus	0	0	0
Ferritrophicum	0	0	0
Fournierella	0	0	0
Bombella	0	0	5e-06
Prosthecobacter	0	0	0
Motiliproteus	0	0	0
Hydrogenoanaerobacterium	0	0	3e-06
Commensalibacter	0	0	4e-06
Jeotgalicoccus	0	0	8e-06
Luteimonas	0	0	0
unidentified_Solimonadaceae	0	0	0
Sulfurifustis	0	0	0
Thalassospira	0	0	5e-06
Allisonella	0	0	0
Cellulomonas	0	0	0
Stenotrophomonas	0	0	4e-06
Comamonas	0	0	0
Nitrosomonas	0	0	0
IMCC26207	0	0	0
Enorma	0	0	0
Ilumatobacter	0	0	0
Paludibaculum	0	0	0
Rothia	4.9e-05	0	0
Oxalobacter	9.8e-05	0	0
Acetanaerobacterium	0	5e-06	4e-06
Panacagrimonas	0	0	0
Actinomyces	9.8e-05	0	0
Thermovirga	0	0	0
Facklamia	0	0	3e-06
Luteitalea	0	0	0
Pedomicrobium	0	0	0
Providencia	0	0	0
SWB02	0	0	0
Salinivibrio	0	0	0
Thiohalophilus	0	0	0
Hyphomicrobium	0	0	0
JTB255_marine_benthic_group	0	0	0
Delftia	0	0	0
Paracoccus	0	0	0
Oscillospira	0	0	0
Acidovorax	0	0	0
Halarcobacter	0	0	0
Candidatus_Paracaedibacter	0	0	0
RB41	0	0	0
unidentified_Chloroplast	0	0	6e-06
Parvibaculum	0	0	0
Methylocystis	0	0	0
unidentified_Mitochondria	0	0	6e-06
1174-901-12	0	0	0
Psychrobacter	0	0	1e-06
Dietzia	0	0	2e-06
Flavobacterium	0	0	0
Terracidiphilus	0	0	0
Leptolinea	0	0	0
Desulfobacca	0	0	0
Thiogranum	0	0	0
Paenisporosarcina	0	0	0
Microbacterium	0	0	0
Roseimarinus	0	0	0
Cyanobium_PCC-6307	0	0	0
Ercella	0	0	0
Aliidiomarina	0	0	1e-06
Thauera	0	0	1e-06
Candidatus_Nitrosopumilus	0	0	0
GWD2-49-16	0	0	0
Sporosarcina	0	0	1e-06
Anaerostignum	0	0	0
unidentified_HOC36	0	0	2e-06
Streptomyces	0	0	0
Rhodanobacter	0	0	0
Erysipelotrichaceae_UCG-009	0	0	0
RBG-16-58-14	0	0	0
Anaerofilum	2.4e-05	0	1e-06	S7>Z7
Inquilinus	0	0	0
Syner-01	0	0	0
Pseudophaeobacter	0	0	0
Sideroxydans	0	0	0
Rodentibacter	0	0	1e-06
Chthoniobacter	0	0	0
Neisseria	0	0	0
Cellvibrio	0	0	0
Subgroup_23	0	0	0
Steroidobacter	0	0	0
Syntrophomonas	0	0	0
mle1-7	0	0	0
Elstera	0	0	0
Clostridium_sensu_stricto_12	0	0	0
Senegalimassilia	0	0	0
Catenibacterium	0	0	0
Crenobacter	0	0	0
Pelosinus	0	0	0
Anaerolinea	0	0	0
Oribacterium	0	0	0
Leadbetterella	0	0	0
Geothrix	0	0	0
IheB3-7	0	0	0
Marinobacterium	0	0	0
Leuconostoc	0	0	1e-06
Parahaliea	0	0	0
Acetobacter	0	0	0
FukuN57	0	0	0
Motilimonas	0	0	0
Sulfitobacter	0	0	0
Anaeroglobus	0	0	0
Slackia	0	0	0
SEEP-SRB1	0	0	0
Rhodobacter	0	0	0
Dongia	0	0	0
Caldithrix	0	0	0
Raoultibacter	0	0	1e-06
Ottowia	0	0	0
unidentified_Latescibacterota	0	0	0
Gardnerella	0	1e-05	1e-06
Lachnospiraceae_UCG-008	0	0	0
Pseudoxanthomonas	0	0	1e-06
Actinomadura	0	0	0
Amphiplicatus	0	0	0
Sulfuricella	0	0	0
unidentified_Propionibacteriaceae	0	0	0
unidentified_Bacteria	0	0	0
Kroppenstedtia	0	0	0
Legionella	0	0	1e-06
Desulfatitalea	0	0	0
Arcobacter	0	0	0
Truepera	0	0	0
Paraeggerthella	0	0	0
Anaerocella	0	0	0
Nesterenkonia	0	0	0
CHKCI001	0	0	0
Blvii28_wastewater-sludge_group	0	0	0
Thermodesulfovibrio	0	0	0
Enhydrobacter	0	0	0
Dethiosulfatibacter	0	0	0
Xylanibacillus	0	0	0
unidentified_Thermodesulfovibrionia	0	0	0
Actinospica	0	0	0
Rhodoplanes	0	0	0
CL500-29_marine_group	0	0	1e-06
Cutibacterium	0	0	1e-06
ADurb.Bin120	0	0	0
Halioglobus	0	0	0
Gaiella	0	0	1e-06
Sphaerochaeta	0	0	0
Idiomarina	0	0	0
Luedemannella	0	0	1e-06
Atopostipes	0	0	0
unidentified_Calditrichaceae	0	0	0
Prevotellaceae_Ga6A1_group	0	0	0
Anderseniella	0	0	0
Gallicola	0	0	0
Pseudohongiella	0	0	0
possible_genus_03	0	0	0
Cellulosilyticum	0	0	0
Blastocatella	0	0	0
Alcanivorax	0	0	1e-06
Thermosipho	0	0	0
Anaerococcus	0	0	0
Polycyclovorans	0	0	0
Luteibacter	0	0	0
Thermomonas	0	0	0
Cryptobacterium	0	0	0
TM7a	0	0	0
Vicingus	0	0	0
Spirochaeta_2	0	0	0
SCGC-AB-539-J10	0	0	0
Pygmaiobacter	2.4e-05	0	0
unidentified_Nitrospiraceae	0	0	0
Pseudoxanthobacter	0	0	0
Thermoanaerobacterium	0	0	0
Others	0.017026	0.302603	0.439803	S7>Z7

## Sheet: S14>Z14
Taxonomy	Y	Z14	S14
Dubosiella	0	0.010689	0.081499
Pseudomonas	0	0.000439	1.9e-05
Parabacteroides	0.006464	0.007947	0.011368	S14>Z14
Ligilactobacillus	0	0.033261	0.092559
Faecalibacterium	0.365222	0	3e-06	S14>Z14
Bacteroides	0.070591	0.133956	0.020903	S14<Z14
Allobaculum	0	0.000985	0.03582
Akkermansia	0.002415	0.025597	0.02507	S14<Z14
Lachnospiraceae_NK4A136_group	0.001854	0.055121	0.087176	S14>Z14
Helicobacter	0	0.015421	0.000863
Blautia	0.01905	0.01844	0.021336	S14>Z14
Prevotella_9	0.218211	0	1e-06	S14>Z14
Lactobacillus	0	0.002961	0.02155
Limosilactobacillus	2.4e-05	0.002761	0.026247	S14>Z14
Alloprevotella	0	0.004469	0.017265
Prevotellaceae_UCG-001	0	0.00583	0.014824
Alistipes	0.000903	0.008523	0.005005	S14<Z14
Erysipelatoclostridium	4.9e-05	0.007132	0.002049	S14<Z14
Parasutterella	0.001317	0.04974	0.00759	S14<Z14
Phascolarctobacterium	0.001903	0.000946	0.001707	S14>Z14
Bifidobacterium	0.059785	0.000249	0.000588	S14>Z14
Agathobacter	0.056687	0	1e-06	S14>Z14
Faecalibaculum	0	0	0.000119
Colidextribacter	4.9e-05	0.012547	0.006315	S14<Z14
Turicibacter	0.000146	1e-05	0.000426	S14>Z14
Aeromonas	0	0	0
Bacillus	0	5e-06	3e-06
Clostridium_sensu_stricto_1	0.001781	0.000127	0.003134	S14>Z14
Enterococcus	0.000146	5e-06	1.3e-05	S14>Z14
Lachnoclostridium	0.003976	0.008518	0.016198	S14>Z14
A2	0	0.00923	0.002034
Clostridioides	7.3e-05	0.005327	0.000461	S14<Z14
unidentified_Lachnospiraceae	0	0.004303	0.002317
Ileibacterium	0	0.000127	0.007016
Aminobacter	0	0	0
[Ruminococcus]_gnavus_group	0.000317	5e-06	0.000353	S14>Z14
Dialister	0.038735	0	0
Escherichia-Shigella	0.012562	0.001346	5.6e-05	S14<Z14
Klebsiella	0.008269	0	0
[Clostridium]_innocuum_group	4.9e-05	9.8e-05	0.000385	S14>Z14
Ralstonia	0	1e-05	1.6e-05
Lachnospiraceae_UCG-001	0	0.000912	0.004476
Bilophila	0.004049	0.001639	0.00146	S14<Z14
Azospirillum	0	0.000166	0
Hungatella	0.000146	0.003669	0.000606	S14<Z14
Brevundimonas	0	0	0
Staphylococcus	0	0	1.9e-05
Citrobacter	0.006049	0	1.6e-05	S14>Z14
Roseburia	0.007635	0.001673	0.003506	S14>Z14
Oscillibacter	0.000317	0.004756	0.003961	S14<Z14
Butyricimonas	0.000171	0.0004	0.000445	S14>Z14
Megamonas	0.000854	0	1e-06	S14>Z14
Anaerostipes	0.004195	0.001625	0.001758	S14>Z14
Gilliamella	0	0.003264	1e-06
Mucispirillum	0	0.000659	0.001308
[Ruminococcus]_torques_group	0.000756	5e-06	0.00035	S14>Z14
Coprobacillus	0	0.002566	0.001648
Ruminococcus	0.011098	0.000137	0.000944	S14>Z14
Muribaculum	0	0.000756	0.005075
Lysinibacillus	0	0	2e-06
unidentified_Rhodospirillales	7.3e-05	0.000249	0.000302	S14>Z14
Cetobacterium	0	0	0
GCA-900066575	0.000293	0.001878	0.003536	S14>Z14
Veillonella	9.8e-05	0	0
[Eubacterium]_xylanophilum_group	0.000146	0.000678	0.002969	S14>Z14
Marvinbryantia	4.9e-05	0.000629	0.003951	S14>Z14
Candidatus_Saccharimonas	0	0.000229	0.000106
Prevotella	0.01105	0	0
Coriobacteriaceae_UCG-002	0	5.9e-05	0.000539
Subdoligranulum	0.010781	1.5e-05	2e-06	S14<Z14
unidentified_Oscillospiraceae	0	0.000337	0.000882
Lachnospiraceae_UCG-006	0	0.000395	0.002059
Desulfovibrio	0.001122	0.000239	0.000663	S14>Z14
[Ruminococcus]_gauvreauii_group	4.9e-05	0.000566	0.000795	S14>Z14
Rikenellaceae_RC9_gut_group	0	0.00021	0.00124
Streptococcus	0.002659	2.4e-05	0.000132	S14>Z14
Romboutsia	0.001512	0	3e-06	S14>Z14
[Eubacterium]_hallii_group	0.000415	0	0
Fusobacterium	0	0	8.2e-05
Prevotellaceae_NK3B31_group	0	0.000137	0.000592
Devosia	0	0	0
Anaerosporobacter	0	0	0
Fusicatenibacter	0.004756	0	3e-06	S14>Z14
ASF356	0	0.001078	0.001227
[Eubacterium]_fissicatena_group	0	0.000946	0.001225
Paraprevotella	4.9e-05	6.8e-05	0.000479	S14>Z14
Lachnospira	0.007147	0	0
Serratia	0	0	0
Butyricicoccus	0.00139	0.000922	0.001554	S14>Z14
Sphingomonas	0	0	0
Holdemanella	0.000659	0	0
Acetatifactor	0	7.3e-05	0.000799
Erysipelothrix	0	0	0
Prevotella_7	0.00022	0	0
Burkholderia-Caballeronia-Paraburkholderia	0	0	0
Megasphaera	0.000146	0	0
Enterorhabdus	0	0.000229	0.001395
Proteiniclasticum	0	0	0
Oceanospirillum	0	0	0
Odoribacter	0.000171	0.000112	0.001359	S14>Z14
Vibrio	0	0	0
Lachnospiraceae_UCG-004	0.000805	0	0
Bombilactobacillus	0	0.000542	0
Coprococcus	0.004244	0	0
Weissella	0	0	0
Collinsella	0.004147	0	0.000107	S14>Z14
Acidaminobacter	0	0	0
Lachnospiraceae_FCS020_group	0.000585	0.0002	0.000909	S14>Z14
[Eubacterium]_siraeum_group	0.003025	9.8e-05	0.000351	S14>Z14
Massilia	0	0	0
Barnesiella	0.000195	0	2e-06	S14>Z14
UCG-002	0.000585	0	0
Anaerotruncus	0	0.000712	0.000551
Dorea	0.003537	0	3e-06	S14>Z14
Clostridium_sensu_stricto_6	0	0	0
Plesiomonas	0.000195	0	0
UCG-009	4.9e-05	0.000161	0.000644	S14>Z14
Monoglobus	0.002488	0.000132	0.000173	S14>Z14
unidentified_Ruminococcaceae	0.000244	0.000171	0.000558	S14>Z14
c__Clostridia;g__unidentified_Ruminococcaceae	0	0.000551	0.000506
[Eubacterium]_ventriosum_group	0.00022	2e-05	0.000123	S14>Z14
UBA1819	0.000244	5.4e-05	0.000322	S14>Z14
Negativibacillus	9.8e-05	0.000102	0.0001	S14<Z14
Aurantimicrobium	0	0	0
Frischella	0	0.000517	0
[Eubacterium]_ruminantium_group	0.000415	0	0
Flavonifractor	0	0.001283	0.000303
[Eubacterium]_eligens_group	0.002586	0	0
Taibaiella	0	5e-06	0
Hydrotalea	0	0	0
NK4A214_group	0.000659	0.00019	0.000342	S14>Z14
Cuneatibacter	0	5.4e-05	8.7e-05
Trichococcus	0	0	0
Intestinimonas	0	0.000551	0.000499
Bryobacter	0	0	1e-06
Christensenellaceae_R-7_group	0.002268	1.5e-05	0.000112	S14>Z14
UCG-005	0.001683	0.000254	0.00035	S14>Z14
Tuzzerella	0	7.8e-05	0.000367
Terrimonas	0	2.9e-05	0
HT002	0	0	0.000183
Amphritea	0	0	0
Acidothermus	0	0	0
Lacticaseibacillus	0	0	1e-06
Gordonibacter	0	0	7.2e-05
Sphingopyxis	0	0	0
Sedimentibacter	0	0	0
Lachnospiraceae_ND3007_group	0.000854	0	0
Ammoniphilus	0	0	0
Marinomonas	0	0	0
Erysipelotrichaceae_UCG-003	0.001464	0	0
Lachnospiraceae_UCG-010	9.8e-05	2e-05	4.9e-05	S14>Z14
Mycobacterium	0	4.4e-05	0
Noviherbaspirillum	0	0	0
Faecalitalea	0	0	7.3e-05
Candidatus_Solibacter	0	0	0
Terrisporobacter	9.8e-05	0	0
Marmoricola	0	0	0
Ramlibacter	0	0	0
Fusibacter	0	0	0
Haemophilus	0.001024	0	0
Parasegetibacter	0	0	0
Allorhizobium-Neorhizobium-Pararhizobium-Rhizobium	0	0	0
Paucilactobacillus	0	0	1e-06
Murimonas	0	0	0.000117
Sva0081_sediment_group	0	0	0
Shewanella	0	0	0
Defluviitaleaceae_UCG-011	0	5e-06	7.9e-05
Snodgrassella	0	0.0002	0
[Eubacterium]_nodatum_group	0	7.3e-05	6.6e-05
Acidaminococcus	0	0	0
Rikenella	0	1.5e-05	0.000108
Oceanobacter	0	0	0
Anaeroplasma	0	0.000195	9.3e-05
Harryflintia	0	0.000166	0.000245
Adlercreutzia	0	0	4.5e-05
UCG-003	0.000244	0	0
Woeseia	0	0	0
Clostridium_sensu_stricto_3	0	0	0
Anaeromyxobacter	0	0	0
Sutterella	0.000537	0	0
Cloacibacillus	2.4e-05	0	6.5e-05	S14>Z14
unidentified_Gemmatimonadaceae	0	0	0
Desulfatiglans	0	0	0
Polynucleobacter	0	5e-06	0
Candidatus_Koribacter	0	0	0
Mucilaginibacter	0	0	0
Ellin6067	0	0	0
Pseudoalteromonas	0	0	1e-06
Sulfurovum	0	0	0
[Eubacterium]_brachy_group	7.3e-05	1.5e-05	0.000205	S14>Z14
Candidatus_Arthromitus	0	2.4e-05	7.8e-05
Sulfurimonas	0	0	0
Paludicola	0	8.3e-05	0.000157
Apilactobacillus	0	3.4e-05	0
Reyranella	0	0	1e-06
Bradyrhizobium	0	0	1e-06
Family_XIII_UCG-001	0	0.000132	0.000165
Pyramidobacter	0	0	0
Mycoplasma	0	0	0
Thioalkalispira-Sulfurivermis	0	0	0
Eubacterium	0	0	4.2e-05
Kurthia	0	0	0
Sphingobacterium	0	0	0
Clostridium_sensu_stricto_7	0	0	0
Raoultella	0.000512	5e-06	0
Runella	0	1e-05	0
Psychrilyobacter	0	0	0
Pajaroellobacter	0	0	0
Acetomicrobium	0	0	0
Shinella	0	1.5e-05	0
Parvibacter	0	0	0.000114
Proteus	0	0	2e-06
Pediococcus	0	0	0
Marinifilum	0	0	0
unidentified_Gastranaerophilales	0	0	9e-06
Family_XIII_AD3011_group	0	1e-05	8.4e-05
Desulfofrigus	0	0	0
Christensenella	0	1.5e-05	8.8e-05
Clostridium_sensu_stricto_13	0	0	0
Lactiplantibacillus	0	0	1e-06
GOUTA6	0	0	0
Peptococcus	2.4e-05	4.9e-05	4.1e-05	S14<Z14
Magnetovibrio	0	0	0
Tyzzerella	7.3e-05	3.4e-05	7e-05	S14>Z14
Conexibacter	0	0	0
Thiobacillus	0	0	0
Hydrogenophaga	0	0	0
Corynebacterium	0	0	1.2e-05
Photobacterium	0	0	0
Dielma	0	0	3e-05
Defluviicoccus	0	0	0
Ruminiclostridium	0	5e-06	6e-06
Sinomonas	0	0	0
ADurb.Bin063-1	0	0	0
Acidipila-Silvibacterium	0	0	0
Thalassotalea	0	0	0
Nocardioides	0	0	0
Holdemania	4.9e-05	0	1.3e-05	S14>Z14
Morganella	0	1.5e-05	0
Deferrisoma	0	0	0
Exiguobacterium	0	0	0
Phenylobacterium	0	0	0
MND1	0	0	0
Aeromicrobium	0	0	0
Candidatus_Tenderia	0	0	0
Geodermatophilus	0	0	0
Geothermobacter	0	0	0
Desulfuromonas	0	0	0
Methyloversatilis	0	0	0
Terrabacter	0	0	0
Edwardsiella	0	0	0
unidentified_[Clostridium]_methylpentosum_group	0	0.000117	1e-05
Cytophaga	0	0	0
Variovorax	0	0	0
Rhodococcus	0	0	0
Neptunomonas	0	0	0
Anaerovorax	0	1.5e-05	4.1e-05
Oceanisphaera	0	0	0
Bosea	7.3e-05	0	0
Halobacteriovorax	0	0	0
Ignavibacterium	0	0	0
unidentified_Christensenellaceae	0	1e-05	4.7e-05
Malaciobacter	0	0	0
Candidatus_Soleaferrea	0	1e-05	9e-06
Sellimonas	9.8e-05	0	5e-06	S14>Z14
Candidatus_Stoquefichus	0	0	2.2e-05
Frisingicoccus	0	0	1e-06
CAG-352	0.00022	0	0
Subgroup_10	0	0	0
Coprobacter	4.9e-05	0	0
Candidatus_Thiobios	0	0	0
Aerococcus	0	0	1.1e-05
Sh765B-TzT-35	0	0	0
Alteromonas	0	5e-06	0
Aquamicrobium	0	0	0
Eggerthella	9.8e-05	0	1e-06	S14>Z14
Blastomonas	0	0	0
Methylobacterium-Methylorubrum	0	0	0
Uruburuella	0	0	0
Mesorhizobium	0	0	1e-06
Pedobacter	0	0	0
Paramaledivibacter	0	0	0
Anaeromusa-Anaeroarcus	0	0	0
Methylotenera	0	0	0
Acinetobacter	0	1.5e-05	1e-06
Occallatibacter	0	0	0
Amylibacter	0	0	0
Acetoanaerobium	0	0	0
Gemmatimonas	0	0	0
Paenibacillus	0	0	0
Anaerofustis	0	1e-05	3.1e-05
Shuttleworthia	0.000146	0	0
Haliangium	0	0	0
Clostridium_sensu_stricto_10	0	0	0
Geobacter	0	0	0
Edaphobacter	0	0	0
Calorithrix	0	0	0
Halomonas	0	0	0
unidentified_Sva0485	0	0	0
Gemella	0	0	0
Marivita	0	0	0
unidentified_Syntrophales	0	0	0
Paraperlucidibaca	0	0	0
Lactococcus	2.4e-05	0	2.8e-05	S14>Z14
Cupriavidus	0	0	0
Ferritrophicum	0	0	0
Fournierella	0	0	0
Bombella	0	5e-06	0
Prosthecobacter	0	0	0
Motiliproteus	0	0	0
Hydrogenoanaerobacterium	0	1e-05	7e-06
Commensalibacter	0	2.4e-05	0
Jeotgalicoccus	0	0	3e-06
Luteimonas	0	0	0
unidentified_Solimonadaceae	0	0	0
Sulfurifustis	0	0	0
Thalassospira	0	0	0
Allisonella	0	0	0
Cellulomonas	0	0	0
Stenotrophomonas	0	0	0
Comamonas	0	0	0
Nitrosomonas	0	0	0
IMCC26207	0	0	0
Enorma	0	0	0
Ilumatobacter	0	0	0
Paludibaculum	0	0	0
Rothia	4.9e-05	0	0
Oxalobacter	9.8e-05	0	3e-06	S14>Z14
Acetanaerobacterium	0	0	1.1e-05
Panacagrimonas	0	0	0
Actinomyces	9.8e-05	0	0
Thermovirga	0	0	0
Facklamia	0	0	1e-06
Luteitalea	0	0	0
Pedomicrobium	0	0	0
Providencia	0	0	0
SWB02	0	0	0
Salinivibrio	0	0	0
Thiohalophilus	0	0	0
Hyphomicrobium	0	0	0
JTB255_marine_benthic_group	0	0	0
Delftia	0	0	1e-06
Paracoccus	0	0	0
Oscillospira	0	0	0
Acidovorax	0	0	0
Halarcobacter	0	0	0
Candidatus_Paracaedibacter	0	0	0
RB41	0	0	0
unidentified_Chloroplast	0	1e-05	2e-06
Parvibaculum	0	0	0
Methylocystis	0	0	0
unidentified_Mitochondria	0	5e-06	0
1174-901-12	0	0	0
Psychrobacter	0	0	1e-06
Dietzia	0	0	0
Flavobacterium	0	0	0
Terracidiphilus	0	0	0
Leptolinea	0	0	0
Desulfobacca	0	0	0
Thiogranum	0	0	0
Paenisporosarcina	0	0	0
Microbacterium	0	0	0
Roseimarinus	0	0	0
Cyanobium_PCC-6307	0	0	0
Ercella	0	0	0
Aliidiomarina	0	0	4e-06
Thauera	0	0	0
Candidatus_Nitrosopumilus	0	0	0
GWD2-49-16	0	0	0
Sporosarcina	0	0	1e-06
Anaerostignum	0	0	1e-05
unidentified_HOC36	0	0	0
Streptomyces	0	0	3e-06
Rhodanobacter	0	0	0
Erysipelotrichaceae_UCG-009	0	0	0
RBG-16-58-14	0	0	0
Anaerofilum	2.4e-05	0	2e-06	S14>Z14
Inquilinus	0	0	0
Syner-01	0	0	0
Pseudophaeobacter	0	0	0
Sideroxydans	0	0	1e-06
Rodentibacter	0	0	0
Chthoniobacter	0	0	0
Neisseria	0	0	0
Cellvibrio	0	0	0
Subgroup_23	0	0	0
Steroidobacter	0	0	0
Syntrophomonas	0	0	0
mle1-7	0	0	0
Elstera	0	0	0
Clostridium_sensu_stricto_12	0	0	0
Senegalimassilia	0	0	0
Catenibacterium	0	0	0
Crenobacter	0	0	0
Pelosinus	0	0	0
Anaerolinea	0	0	0
Oribacterium	0	0	0
Leadbetterella	0	0	0
Geothrix	0	0	0
IheB3-7	0	0	0
Marinobacterium	0	0	0
Leuconostoc	0	0	1e-06
Parahaliea	0	0	0
Acetobacter	0	0	1e-06
FukuN57	0	0	0
Motilimonas	0	0	0
Sulfitobacter	0	0	0
Anaeroglobus	0	0	0
Slackia	0	0	2e-06
SEEP-SRB1	0	0	0
Rhodobacter	0	0	0
Dongia	0	0	0
Caldithrix	0	0	0
Raoultibacter	0	0	0
Ottowia	0	0	0
unidentified_Latescibacterota	0	0	0
Gardnerella	0	0	0
Lachnospiraceae_UCG-008	0	0	0
Pseudoxanthomonas	0	0	0
Actinomadura	0	0	0
Amphiplicatus	0	0	0
Sulfuricella	0	0	0
unidentified_Propionibacteriaceae	0	0	0
unidentified_Bacteria	0	0	0
Kroppenstedtia	0	0	0
Legionella	0	0	0
Desulfatitalea	0	0	0
Arcobacter	0	0	0
Truepera	0	0	0
Paraeggerthella	0	0	0
Anaerocella	0	0	0
Nesterenkonia	0	0	0
CHKCI001	0	0	0
Blvii28_wastewater-sludge_group	0	0	0
Thermodesulfovibrio	0	0	0
Enhydrobacter	0	0	0
Dethiosulfatibacter	0	0	0
Xylanibacillus	0	0	0
unidentified_Thermodesulfovibrionia	0	0	0
Actinospica	0	0	0
Rhodoplanes	0	0	0
CL500-29_marine_group	0	0	0
Cutibacterium	0	0	0
ADurb.Bin120	0	0	0
Halioglobus	0	0	0
Gaiella	0	0	0
Sphaerochaeta	0	0	0
Idiomarina	0	0	0
Luedemannella	0	0	0
Atopostipes	0	0	1e-06
unidentified_Calditrichaceae	0	0	0
Prevotellaceae_Ga6A1_group	0	0	0
Anderseniella	0	0	0
Gallicola	0	0	0
Pseudohongiella	0	0	0
possible_genus_03	0	0	0
Cellulosilyticum	0	0	0
Blastocatella	0	0	0
Alcanivorax	0	0	0
Thermosipho	0	0	0
Anaerococcus	0	0	1e-06
Polycyclovorans	0	0	0
Luteibacter	0	0	0
Thermomonas	0	0	0
Cryptobacterium	0	0	0
TM7a	0	0	0
Vicingus	0	0	0
Spirochaeta_2	0	0	0
SCGC-AB-539-J10	0	0	0
Pygmaiobacter	2.4e-05	0	3e-06	S14>Z14
unidentified_Nitrospiraceae	0	0	0
Pseudoxanthobacter	0	0	0
Thermoanaerobacterium	0	0	1e-06
Others	0.017026	0.535459	0.427245	S14<Z14

## Sheet: S21>Z21
Taxonomy	Y	Z21	S21
Dubosiella	0	0.203342	0.0773
Pseudomonas	0	5e-06	0.012746
Parabacteroides	0.006464	0.004332	0.014724	S21>Z21
Ligilactobacillus	0	0.150748	0.084075
Faecalibacterium	0.365222	0	0.008907	S21>Z21
Bacteroides	0.070591	0.03392	0.033374	S21<Z21
Allobaculum	0	0.025636	0.06949
Akkermansia	0.002415	0.013533	0.019685	S21>Z21
Lachnospiraceae_NK4A136_group	0.001854	0.066785	0.073014	S21>Z21
Helicobacter	0	0.002	0.001894
Blautia	0.01905	0.017679	0.030031	S21>Z21
Prevotella_9	0.218211	0	0.00094	S21>Z21
Lactobacillus	0	0.0277	0.034591
Limosilactobacillus	2.4e-05	0.019484	0.021037	S21>Z21
Alloprevotella	0	0.011572	0.009337
Prevotellaceae_UCG-001	0	0.00502	0.008284
Alistipes	0.000903	0.003488	0.004057	S21>Z21
Erysipelatoclostridium	4.9e-05	0.004654	0.002251	S21<Z21
Parasutterella	0.001317	0.008893	0.005921	S21<Z21
Phascolarctobacterium	0.001903	0.000327	0.002088	S21>Z21
Bifidobacterium	0.059785	9.8e-05	0.001886	S21>Z21
Agathobacter	0.056687	0	0.002514	S21>Z21
Faecalibaculum	0	4.4e-05	4.6e-05
Colidextribacter	4.9e-05	0.004556	0.005448	S21>Z21
Turicibacter	0.000146	0.000468	0.000614	S21>Z21
Aeromonas	0	0	0.002062
Bacillus	0	0	0.005562
Clostridium_sensu_stricto_1	0.001781	0.00241	0.009318	S21>Z21
Enterococcus	0.000146	1.5e-05	0.004808	S21>Z21
Lachnoclostridium	0.003976	0.012016	0.016886	S21>Z21
A2	0	0.006132	0.002506
Clostridioides	7.3e-05	0.000405	0.000502	S21>Z21
unidentified_Lachnospiraceae	0	0.001654	0.001357
Ileibacterium	0	0.003903	0.001812
Aminobacter	0	0	2e-06
[Ruminococcus]_gnavus_group	0.000317	0.000215	0.001767	S21>Z21
Dialister	0.038735	0	0.001154	S21>Z21
Escherichia-Shigella	0.012562	2e-05	0.006577	S21>Z21
Klebsiella	0.008269	5e-06	0.002089	S21>Z21
[Clostridium]_innocuum_group	4.9e-05	0.000781	0.000725	S21<Z21
Ralstonia	0	0	0.002392
Lachnospiraceae_UCG-001	0	0.002439	0.004715
Bilophila	0.004049	0.000844	0.00108	S21>Z21
Azospirillum	0	0	1e-06
Hungatella	0.000146	0.003142	0.000812	S21<Z21
Brevundimonas	0	0	7e-06
Staphylococcus	0	2e-05	0.002851
Citrobacter	0.006049	5e-06	0.000822	S21>Z21
Roseburia	0.007635	0.0042	0.004554	S21>Z21
Oscillibacter	0.000317	0.002171	0.00365	S21>Z21
Butyricimonas	0.000171	0.000215	0.000498	S21>Z21
Megamonas	0.000854	0	0.001482	S21>Z21
Anaerostipes	0.004195	0.0018	0.002795	S21>Z21
Gilliamella	0	0	1e-06
Mucispirillum	0	0.000302	0.001342
[Ruminococcus]_torques_group	0.000756	0.001166	0.000344	S21<Z21
Coprobacillus	0	0.001288	0.002301
Ruminococcus	0.011098	0.000376	0.003146	S21>Z21
Muribaculum	0	0.002668	0.004223
Lysinibacillus	0	0	0
unidentified_Rhodospirillales	7.3e-05	1e-05	0.000486	S21>Z21
Cetobacterium	0	0	0.000597
GCA-900066575	0.000293	0.002449	0.003642	S21>Z21
Veillonella	9.8e-05	0	0.000477	S21>Z21
[Eubacterium]_xylanophilum_group	0.000146	0.0028	0.002857	S21>Z21
Marvinbryantia	4.9e-05	0.002439	0.003829	S21>Z21
Candidatus_Saccharimonas	0	6.8e-05	0.000367
Prevotella	0.01105	0	2e-05	S21>Z21
Coriobacteriaceae_UCG-002	0	0.00041	0.000318
Subdoligranulum	0.010781	0	0.00086	S21>Z21
unidentified_Oscillospiraceae	0	0.000224	0.00047
Lachnospiraceae_UCG-006	0	0.001625	0.00227
Desulfovibrio	0.001122	0.001161	0.002093	S21>Z21
[Ruminococcus]_gauvreauii_group	4.9e-05	0.001825	0.000703	S21<Z21
Rikenellaceae_RC9_gut_group	0	0.000405	0.000487
Streptococcus	0.002659	6.8e-05	0.001487	S21>Z21
Romboutsia	0.001512	0	0.000643	S21>Z21
[Eubacterium]_hallii_group	0.000415	0	0.000401	S21>Z21
Fusobacterium	0	2e-05	0.000689
Prevotellaceae_NK3B31_group	0	0.00019	0.000419
Devosia	0	0	1e-06
Anaerosporobacter	0	0	0.000306
Fusicatenibacter	0.004756	0	0.000737	S21>Z21
ASF356	0	0.002366	0.001281
[Eubacterium]_fissicatena_group	0	0.00202	0.00165
Paraprevotella	4.9e-05	0.001044	0.000606	S21<Z21
Lachnospira	0.007147	0	0.000536	S21>Z21
Serratia	0	0	0.000202
Butyricicoccus	0.00139	0.001054	0.001638	S21>Z21
Sphingomonas	0	0	1.7e-05
Holdemanella	0.000659	0	0.000171	S21>Z21
Acetatifactor	0	0.000244	0.000533
Erysipelothrix	0	0	0.000275
Prevotella_7	0.00022	0	0.00016	S21>Z21
Burkholderia-Caballeronia-Paraburkholderia	0	0	1.1e-05
Megasphaera	0.000146	0	0.000447	S21>Z21
Enterorhabdus	0	0.001746	0.001502
Proteiniclasticum	0	0	0.000237
Oceanospirillum	0	0	0.000138
Odoribacter	0.000171	0.000234	0.000615	S21>Z21
Vibrio	0	0	0.000393
Lachnospiraceae_UCG-004	0.000805	0	0.000707	S21>Z21
Bombilactobacillus	0	0	0
Coprococcus	0.004244	0	0.000527	S21>Z21
Weissella	0	0	1e-06
Collinsella	0.004147	5e-06	0.000249	S21>Z21
Acidaminobacter	0	0	0.000186
Lachnospiraceae_FCS020_group	0.000585	0.000639	0.001085	S21>Z21
[Eubacterium]_siraeum_group	0.003025	0.000234	0.000366	S21>Z21
Massilia	0	0	2.4e-05
Barnesiella	0.000195	0	0.000188	S21>Z21
UCG-002	0.000585	0	0.000774	S21>Z21
Anaerotruncus	0	0.000405	0.000483
Dorea	0.003537	0	0.00019	S21>Z21
Clostridium_sensu_stricto_6	0	0	0.000162
Plesiomonas	0.000195	0	0.000197	S21>Z21
UCG-009	4.9e-05	0.000615	0.000417	S21<Z21
Monoglobus	0.002488	0.000161	0.000521	S21>Z21
unidentified_Ruminococcaceae	0.000244	0.000307	0.000553	S21>Z21
c__Clostridia;g__unidentified_Ruminococcaceae	0	0.000327	0.000366
[Eubacterium]_ventriosum_group	0.00022	4.9e-05	0.000585	S21>Z21
UBA1819	0.000244	0.000166	0.000385	S21>Z21
Negativibacillus	9.8e-05	8.3e-05	9.3e-05	S21>Z21
Aurantimicrobium	0	0	8.9e-05
Frischella	0	0	0
[Eubacterium]_ruminantium_group	0.000415	0	0.000273	S21>Z21
Flavonifractor	0	0.000337	0.000303
[Eubacterium]_eligens_group	0.002586	0	0.000199	S21>Z21
Taibaiella	0	0	0
Hydrotalea	0	0	4e-05
NK4A214_group	0.000659	0.000127	0.000534	S21>Z21
Cuneatibacter	0	3.4e-05	0.000213
Trichococcus	0	0	8.9e-05
Intestinimonas	0	0.00021	0.00024
Bryobacter	0	0	6e-06
Christensenellaceae_R-7_group	0.002268	7.3e-05	0.000241	S21>Z21
UCG-005	0.001683	0.0002	0.00053	S21>Z21
Tuzzerella	0	0.00022	0.000268
Terrimonas	0	0	0
HT002	0	0.000268	0.000296
Amphritea	0	0	6e-05
Acidothermus	0	0	5e-06
Lacticaseibacillus	0	0	3e-06
Gordonibacter	0	5.9e-05	7.2e-05
Sphingopyxis	0	0	1e-06
Sedimentibacter	0	0	8.2e-05
Lachnospiraceae_ND3007_group	0.000854	0	0.000179	S21>Z21
Ammoniphilus	0	0	4.3e-05
Marinomonas	0	0	4.5e-05
Erysipelotrichaceae_UCG-003	0.001464	0	8.1e-05	S21>Z21
Lachnospiraceae_UCG-010	9.8e-05	3.4e-05	0.000198	S21>Z21
Mycobacterium	0	0	1.1e-05
Noviherbaspirillum	0	0	1e-06
Faecalitalea	0	0	1.5e-05
Candidatus_Solibacter	0	0	8e-06
Terrisporobacter	9.8e-05	0	0.000109	S21>Z21
Marmoricola	0	0	3.7e-05
Ramlibacter	0	0	1e-06
Fusibacter	0	0	8.4e-05
Haemophilus	0.001024	0	0.000145	S21>Z21
Parasegetibacter	0	0	0
Allorhizobium-Neorhizobium-Pararhizobium-Rhizobium	0	0	3e-06
Paucilactobacillus	0	0	0
Murimonas	0	2e-05	0.000103
Sva0081_sediment_group	0	0	7e-05
Shewanella	0	0	3.8e-05
Defluviitaleaceae_UCG-011	0	5.4e-05	7.9e-05
Snodgrassella	0	0	0
[Eubacterium]_nodatum_group	0	6.3e-05	6.4e-05
Acidaminococcus	0	0	7.5e-05
Rikenella	0	4.4e-05	0.0001
Oceanobacter	0	0	2.6e-05
Anaeroplasma	0	0.000107	6e-05
Harryflintia	0	0.000171	0.000125
Adlercreutzia	0	1.5e-05	7.7e-05
UCG-003	0.000244	0	9.8e-05	S21>Z21
Woeseia	0	0	5.2e-05
Clostridium_sensu_stricto_3	0	0	4e-05
Anaeromyxobacter	0	0	1.3e-05
Sutterella	0.000537	0	0.000109	S21>Z21
Cloacibacillus	2.4e-05	5e-06	7.7e-05	S21>Z21
unidentified_Gemmatimonadaceae	0	0	1.1e-05
Desulfatiglans	0	0	3.2e-05
Polynucleobacter	0	0	3.3e-05
Candidatus_Koribacter	0	0	1e-06
Mucilaginibacter	0	0	2e-05
Ellin6067	0	0	8e-06
Pseudoalteromonas	0	0	7.3e-05
Sulfurovum	0	0	2.4e-05
[Eubacterium]_brachy_group	7.3e-05	0.000171	0.000222	S21>Z21
Candidatus_Arthromitus	0	0.000224	0.000111
Sulfurimonas	0	0	1.7e-05
Paludicola	0	0.000107	0.000122
Apilactobacillus	0	0	0
Reyranella	0	0	2.4e-05
Bradyrhizobium	0	0	8e-06
Family_XIII_UCG-001	0	0.000107	0.000113
Pyramidobacter	0	0	5.2e-05
Mycoplasma	0	0	2e-05
Thioalkalispira-Sulfurivermis	0	0	1.5e-05
Eubacterium	0	0	1.3e-05
Kurthia	0	0	0
Sphingobacterium	0	0	0
Clostridium_sensu_stricto_7	0	0	2.2e-05
Raoultella	0.000512	0	1.5e-05	S21>Z21
Runella	0	0	0
Psychrilyobacter	0	0	1.5e-05
Pajaroellobacter	0	0	1e-06
Acetomicrobium	0	0	1.5e-05
Shinella	0	0	1e-06
Parvibacter	0	6.3e-05	6.2e-05
Proteus	0	0	1.7e-05
Pediococcus	0	0	6e-06
Marinifilum	0	0	1.4e-05
unidentified_Gastranaerophilales	0	5e-06	4.3e-05
Family_XIII_AD3011_group	0	9.3e-05	0.000103
Desulfofrigus	0	0	1.3e-05
Christensenella	0	5.4e-05	6.2e-05
Clostridium_sensu_stricto_13	0	0	2.4e-05
Lactiplantibacillus	0	0	8e-06
GOUTA6	0	0	1.6e-05
Peptococcus	2.4e-05	4.4e-05	3e-05	S21<Z21
Magnetovibrio	0	0	1.1e-05
Tyzzerella	7.3e-05	7.8e-05	8.3e-05	S21>Z21
Conexibacter	0	0	1e-06
Thiobacillus	0	0	5e-06
Hydrogenophaga	0	0	1e-06
Corynebacterium	0	0	2.1e-05
Photobacterium	0	0	1.3e-05
Dielma	0	0	3e-06
Defluviicoccus	0	0	1.2e-05
Ruminiclostridium	0	1.5e-05	8e-06
Sinomonas	0	0	1.3e-05
ADurb.Bin063-1	0	0	7e-06
Acidipila-Silvibacterium	0	0	1e-06
Thalassotalea	0	0	9e-06
Nocardioides	0	0	9e-06
Holdemania	4.9e-05	1e-05	3.6e-05	S21>Z21
Morganella	0	0	1e-05
Deferrisoma	0	0	1.7e-05
Exiguobacterium	0	0	8e-06
Phenylobacterium	0	0	1.1e-05
MND1	0	0	2e-05
Aeromicrobium	0	0	8e-06
Candidatus_Tenderia	0	0	8e-06
Geodermatophilus	0	0	2e-06
Geothermobacter	0	0	1.7e-05
Desulfuromonas	0	0	8e-06
Methyloversatilis	0	0	1.4e-05
Terrabacter	0	0	1e-05
Edwardsiella	0	0	9e-06
unidentified_[Clostridium]_methylpentosum_group	0	2.9e-05	1.3e-05
Cytophaga	0	0	7e-06
Variovorax	0	0	1e-06
Rhodococcus	0	0	8e-06
Neptunomonas	0	0	7e-06
Anaerovorax	0	1e-05	4.1e-05
Oceanisphaera	0	0	8e-06
Bosea	7.3e-05	0	1e-06	S21>Z21
Halobacteriovorax	0	0	7e-06
Ignavibacterium	0	0	1.1e-05
unidentified_Christensenellaceae	0	2.4e-05	3.1e-05
Malaciobacter	0	0	6e-06
Candidatus_Soleaferrea	0	0	1.3e-05
Sellimonas	9.8e-05	0	7e-06	S21>Z21
Candidatus_Stoquefichus	0	1e-05	1e-05
Frisingicoccus	0	0	1.6e-05
CAG-352	0.00022	0	0
Subgroup_10	0	0	1.2e-05
Coprobacter	4.9e-05	0	1.3e-05	S21>Z21
Candidatus_Thiobios	0	0	1e-05
Aerococcus	0	0	8e-06
Sh765B-TzT-35	0	0	9e-06
Alteromonas	0	0	1e-06
Aquamicrobium	0	0	0
Eggerthella	9.8e-05	0	1.6e-05	S21>Z21
Blastomonas	0	0	1.5e-05
Methylobacterium-Methylorubrum	0	5e-06	4e-06
Uruburuella	0	0	1.4e-05
Mesorhizobium	0	0	3e-06
Pedobacter	0	0	5e-06
Paramaledivibacter	0	0	5e-06
Anaeromusa-Anaeroarcus	0	0	8e-06
Methylotenera	0	0	1e-06
Acinetobacter	0	0	6e-06
Occallatibacter	0	0	1e-06
Amylibacter	0	0	4e-06
Acetoanaerobium	0	0	6e-06
Gemmatimonas	0	1.5e-05	4e-06
Paenibacillus	0	0	1e-06
Anaerofustis	0	1.5e-05	2.4e-05
Shuttleworthia	0.000146	0	0
Haliangium	0	0	3e-06
Clostridium_sensu_stricto_10	0	0	9e-06
Geobacter	0	0	4e-06
Edaphobacter	0	0	4e-06
Calorithrix	0	0	9e-06
Halomonas	0	0	4e-06
unidentified_Sva0485	0	0	8e-06
Gemella	0	0	2e-06
Marivita	0	0	3e-06
unidentified_Syntrophales	0	0	1.1e-05
Paraperlucidibaca	0	0	4e-06
Lactococcus	2.4e-05	2e-05	1e-05	S21<Z21
Cupriavidus	0	0	1e-05
Ferritrophicum	0	0	6e-06
Fournierella	0	0	3e-06
Bombella	0	0	1e-06
Prosthecobacter	0	0	3e-06
Motiliproteus	0	0	5e-06
Hydrogenoanaerobacterium	0	5e-06	6e-06
Commensalibacter	0	0	0
Jeotgalicoccus	0	5e-06	1e-05
Luteimonas	0	0	6e-06
unidentified_Solimonadaceae	0	0	3e-06
Sulfurifustis	0	0	5e-06
Thalassospira	0	0	1e-06
Allisonella	0	0	1.5e-05
Cellulomonas	0	0	2e-06
Stenotrophomonas	0	0	4e-06
Comamonas	0	0	1.1e-05
Nitrosomonas	0	0	3e-06
IMCC26207	0	0	3e-06
Enorma	0	0	4e-06
Ilumatobacter	0	0	6e-06
Paludibaculum	0	0	6e-06
Rothia	4.9e-05	0	7e-06	S21>Z21
Oxalobacter	9.8e-05	0	2e-06	S21>Z21
Acetanaerobacterium	0	0	7e-06
Panacagrimonas	0	0	3e-06
Actinomyces	9.8e-05	0	3e-06	S21>Z21
Thermovirga	0	0	6e-06
Facklamia	0	0	3e-06
Luteitalea	0	0	5e-06
Pedomicrobium	0	0	3e-06
Providencia	0	0	5e-06
SWB02	0	0	3e-06
Salinivibrio	0	0	3e-06
Thiohalophilus	0	0	4e-06
Hyphomicrobium	0	0	2e-06
JTB255_marine_benthic_group	0	0	5e-06
Delftia	0	0	5e-06
Paracoccus	0	0	4e-06
Oscillospira	0	0	5e-06
Acidovorax	0	0	3e-06
Halarcobacter	0	0	2e-06
Candidatus_Paracaedibacter	0	0	2e-06
RB41	0	0	2e-06
unidentified_Chloroplast	0	5e-06	2e-06
Parvibaculum	0	0	2e-06
Methylocystis	0	0	3e-06
unidentified_Mitochondria	0	0	0
1174-901-12	0	0	2e-06
Psychrobacter	0	0	4e-06
Dietzia	0	0	0
Flavobacterium	0	0	3e-06
Terracidiphilus	0	0	1e-06
Leptolinea	0	0	3e-06
Desulfobacca	0	0	3e-06
Thiogranum	0	0	3e-06
Paenisporosarcina	0	0	3e-06
Microbacterium	0	0	6e-06
Roseimarinus	0	0	2e-06
Cyanobium_PCC-6307	0	0	3e-06
Ercella	0	0	1e-06
Aliidiomarina	0	0	4e-06
Thauera	0	0	3e-06
Candidatus_Nitrosopumilus	0	0	2e-06
GWD2-49-16	0	0	2e-06
Sporosarcina	0	0	0
Anaerostignum	0	0	2e-06
unidentified_HOC36	0	0	0
Streptomyces	0	0	0
Rhodanobacter	0	0	4e-06
Erysipelotrichaceae_UCG-009	0	0	2e-06
RBG-16-58-14	0	0	1e-06
Anaerofilum	2.4e-05	0	0
Inquilinus	0	0	1e-06
Syner-01	0	0	1e-06
Pseudophaeobacter	0	0	1e-06
Sideroxydans	0	0	1e-06
Rodentibacter	0	0	1e-06
Chthoniobacter	0	0	2e-06
Neisseria	0	0	2e-06
Cellvibrio	0	0	4e-06
Subgroup_23	0	0	2e-06
Steroidobacter	0	0	1e-06
Syntrophomonas	0	0	2e-06
mle1-7	0	0	3e-06
Elstera	0	0	2e-06
Clostridium_sensu_stricto_12	0	0	1e-06
Senegalimassilia	0	0	7e-06
Catenibacterium	0	0	1e-06
Crenobacter	0	0	4e-06
Pelosinus	0	0	3e-06
Anaerolinea	0	0	1e-06
Oribacterium	0	0	1e-06
Leadbetterella	0	0	1e-06
Geothrix	0	0	1e-06
IheB3-7	0	0	1e-06
Marinobacterium	0	0	2e-06
Leuconostoc	0	0	0
Parahaliea	0	0	2e-06
Acetobacter	0	1e-05	0
FukuN57	0	0	1e-06
Motilimonas	0	0	1e-06
Sulfitobacter	0	0	1e-06
Anaeroglobus	0	0	3e-06
Slackia	0	0	1e-06
SEEP-SRB1	0	0	1e-06
Rhodobacter	0	0	1e-06
Dongia	0	0	1e-06
Caldithrix	0	0	1e-06
Raoultibacter	0	0	2e-06
Ottowia	0	0	1e-06
unidentified_Latescibacterota	0	0	1e-06
Gardnerella	0	0	0
Lachnospiraceae_UCG-008	0	0	2e-06
Pseudoxanthomonas	0	0	1e-06
Actinomadura	0	0	1e-06
Amphiplicatus	0	0	3e-06
Sulfuricella	0	0	1e-06
unidentified_Propionibacteriaceae	0	0	1e-06
unidentified_Bacteria	0	0	1e-06
Kroppenstedtia	0	0	1e-06
Legionella	0	0	0
Desulfatitalea	0	0	1e-06
Arcobacter	0	0	1e-06
Truepera	0	0	1e-06
Paraeggerthella	0	0	1e-06
Anaerocella	0	0	1e-06
Nesterenkonia	0	0	1e-06
CHKCI001	0	0	1e-06
Blvii28_wastewater-sludge_group	0	0	1e-06
Thermodesulfovibrio	0	0	1e-06
Enhydrobacter	0	0	1e-06
Dethiosulfatibacter	0	0	1e-06
Xylanibacillus	0	0	1e-06
unidentified_Thermodesulfovibrionia	0	0	1e-06
Actinospica	0	0	1e-06
Rhodoplanes	0	0	1e-06
CL500-29_marine_group	0	0	1e-06
Cutibacterium	0	0	1e-06
ADurb.Bin120	0	0	1e-06
Halioglobus	0	0	2e-06
Gaiella	0	0	0
Sphaerochaeta	0	0	1e-06
Idiomarina	0	0	1e-06
Luedemannella	0	0	1e-06
Atopostipes	0	0	0
unidentified_Calditrichaceae	0	0	1e-06
Prevotellaceae_Ga6A1_group	0	0	1e-06
Anderseniella	0	0	1e-06
Gallicola	0	0	1e-06
Pseudohongiella	0	0	1e-06
possible_genus_03	0	0	1e-06
Cellulosilyticum	0	0	1e-06
Blastocatella	0	0	1e-06
Alcanivorax	0	0	0
Thermosipho	0	0	1e-06
Anaerococcus	0	0	0
Polycyclovorans	0	0	1e-06
Luteibacter	0	0	1e-06
Thermomonas	0	0	1e-06
Cryptobacterium	0	0	1e-06
TM7a	0	0	1e-06
Vicingus	0	0	1e-06
Spirochaeta_2	0	0	1e-06
SCGC-AB-539-J10	0	0	1e-06
Pygmaiobacter	2.4e-05	0	2e-06	S21>Z21
unidentified_Nitrospiraceae	0	0	1e-06
Pseudoxanthobacter	0	0	1e-06
Thermoanaerobacterium	0	0	0
Others	0.017026	0.318975	0.330695	S21>Z21
