# Supplementary material for: A study on the method and effect of the construction of a humanized mouse model of fecal microbiota transplantation
Source: Front Microbiol. 2022 Nov 16;13:1031758. doi: 10.3389/fmicb.2022.1031758 (PMC9709132; doi:10.3389/fmicb.2022.1031758)
Supplement: Supplementary file 1 [file Data_Sheet_2.ZIP › Supplementary materials/Supplementary File 4.xlsx]

## Sheet: F7>J
Taxon	J	F7
Erysipelotrichaceae_UCG-003	0.00151825	1.5774e-06	F7<J
Erysipelotrichaceae_UCG-003	0.00151825	1.5774e-06	F7<J
Paraprevotella	0.000220836	0.0158718	F7>J
Parabacteroides	0.00684591	0.0982002	F7>J
Faecalibacterium	0.156076	0.0102925	F7<J
Ruminococcus	0.0201237	0.000270524	F7<J
Dialister	0.0169768	7.887e-07	F7<J
Bilophila	0.000883343	0.010705	F7>J
Monoglobus	0.00400265	0.000877034	F7<J
Monoglobus	0.00400265	0.000877034	F7<J
Ligilactobacillus	5.5209e-05	0.00809994	F7>J
Phascolarctobacterium	0.00173908	0.0128314	F7>J
Pseudomonas	0.00262243	0.0198145	F7>J
Bifidobacterium	0.0617788	2.52384e-05	F7<J
UCG-002	0.0253685	7.887e-06	F7<J
Butyricimonas	0.000496881	0.0269033	F7>J
Blautia	0.0359962	0.0095969	F7<J
Dorea	0.00778446	8.67569e-06	F7<J
Roseburia	0.0747253	2.76045e-05	F7<J
Bacteroides	0.127174	0.396487	F7>J
Fusicatenibacter	0.00830895	3.54915e-05	F7<J
Lactobacillus	0.000110418	0.0389657	F7>J
Gluconobacter	0.0258654	0	F7<J
Barnesiella	0.000634903	0.0100181	F7>J
Akkermansia	0.000193231	0.183899	F7>J
Alistipes	0.00146304	0.0130758	F7>J
Alistipes	0.00146304	0.0130758	F7>J
Christensenellaceae_R-7_group	0.015983	0.00119251	F7<J
Christensenellaceae_R-7_group	0.015983	0.00119251	F7<J
Clostridium_sensu_stricto_1	0.0262243	0.000251595	F7<J
Prevotella	0.0153481	1.97175e-05	F7<J
Parasutterella	0.00104897	0.0160264	F7>J
Ralstonia	5.5209e-05	0.00189288	F7>J
Prevotella_9	0.109866	6.23073e-05	F7<J
Escherichia-Shigella	0.0277977	0.000269735	F7<J

## Sheet: F14>J
Taxon	J	F14
Erysipelotrichaceae_UCG-003	0.00151825	0.000257905	F14<J
Erysipelotrichaceae_UCG-003	0.00151825	0.000257905	F14<J
Paraprevotella	0.000220836	0.011713	F14>J
Parabacteroides	0.00684591	0.0716833	F14>J
Faecalibacterium	0.156076	0.0159443	F14<J
Ruminococcus	0.0201237	0.00052133	F14<J
Dialister	0.0169768	8.1236e-05	F14<J
Bilophila	0.000883343	0.0162157	F14>J
Monoglobus	0.00400265	0.000350971	F14<J
Monoglobus	0.00400265	0.000350971	F14<J
Ligilactobacillus	5.5209e-05	0.0222524	F14>J
Phascolarctobacterium	0.00173908	0.0137021	F14>J
Pseudomonas	0.00262243	0.0136477	F14>J
Bifidobacterium	0.0617788	0.000707463	F14<J
UCG-002	0.0253685	2.91819e-05	F14<J
Butyricimonas	0.000496881	0.0232966	F14>J
Blautia	0.0359962	0.0171487	F14<J
Dorea	0.00778446	4.7322e-05	F14<J
Roseburia	0.0747253	0.00105055	F14<J
Bacteroides	0.127174	0.333419	F14>J
Fusicatenibacter	0.00830895	0.000587581	F14<J
Lactobacillus	0.000110418	0.0240861	F14>J
Gluconobacter	0.0258654	0	F14<J
Barnesiella	0.000634903	0.0127462	F14>J
Akkermansia	0.000193231	0.233993	F14>J
Alistipes	0.00146304	0.0115363	F14>J
Alistipes	0.00146304	0.0115363	F14>J
Christensenellaceae_R-7_group	0.015983	0.00167204	F14<J
Christensenellaceae_R-7_group	0.015983	0.00167204	F14<J
Clostridium_sensu_stricto_1	0.0262243	0.000798953	F14<J
Prevotella	0.0153481	7.57152e-05	F14<J
Parasutterella	0.00104897	0.0260003	F14>J
Ralstonia	5.5209e-05	0.000261848	F14>J
Prevotella_9	0.109866	0.000900695	F14<J
Escherichia-Shigella	0.0277977	0.00137628	F14<J

## Sheet: F21>J
Taxon	J	F21
Erysipelotrichaceae_UCG-003	0.00151825	7.33491e-05	F21<J
Erysipelotrichaceae_UCG-003	0.00151825	7.33491e-05	F21<J
Paraprevotella	0.000220836	0.00396716	F21>J
Parabacteroides	0.00684591	0.080135	F21>J
Faecalibacterium	0.156076	0.0176535	F21<J
Ruminococcus	0.0201237	0.000708252	F21<J
Dialister	0.0169768	0.000195597	F21<J
Bilophila	0.000883343	0.0161344	F21>J
Monoglobus	0.00400265	0.000619918	F21<J
Monoglobus	0.00400265	0.000619918	F21<J
Ligilactobacillus	5.5209e-05	0.0282788	F21>J
Phascolarctobacterium	0.00173908	0.0172071	F21>J
Pseudomonas	0.00262243	0.00343715	F21>J
Bifidobacterium	0.0617788	0.00145436	F21<J
UCG-002	0.0253685	6.46734e-05	F21<J
Butyricimonas	0.000496881	0.0309927	F21>J
Blautia	0.0359962	0.0121365	F21<J
Dorea	0.00778446	6.3096e-05	F21<J
Roseburia	0.0747253	0.00842252	F21<J
Bacteroides	0.127174	0.247384	F21>J
Fusicatenibacter	0.00830895	0.00144253	F21<J
Lactobacillus	0.000110418	0.0306189	F21>J
Gluconobacter	0.0258654	7.887e-07	F21<J
Barnesiella	0.000634903	0.0148623	F21>J
Akkermansia	0.000193231	0.264284	F21>J
Alistipes	0.00146304	0.019473	F21>J
Alistipes	0.00146304	0.019473	F21>J
Christensenellaceae_R-7_group	0.015983	0.00309801	F21<J
Christensenellaceae_R-7_group	0.015983	0.00309801	F21<J
Clostridium_sensu_stricto_1	0.0262243	0.000382519	F21<J
Prevotella	0.0153481	4.10124e-05	F21<J
Parasutterella	0.00104897	0.0205322	F21>J
Ralstonia	5.5209e-05	0.000231089	F21>J
Prevotella_9	0.109866	0.000324155	F21<J
Escherichia-Shigella	0.0277977	0.000387251	F21<J
