# Supplementary material for: A study on the method and effect of the construction of a humanized mouse model of fecal microbiota transplantation
Source: Front Microbiol. 2022 Nov 16;13:1031758. doi: 10.3389/fmicb.2022.1031758 (PMC9709132; doi:10.3389/fmicb.2022.1031758)
Supplement: Supplementary file 1 [file Data_Sheet_2.ZIP › Supplementary materials/Supplementary File 5.xlsx]

## Sheet: S7>Z7
Taxon	Y	Z7	S7
Prevotella_9	0.218211	0	1.39383e-06	S7>Z7
Bifidobacterium	0.0597849	0.00055126	0.00178968	S7>Z7
Parabacteroides	0.00646389	0.00766398	0.0669052	S7>Z7
Parasutterella	0.00131717	0.0199137	0.0277539	S7>Z7
Blautia	0.0190502	0.0316706	0.0145795	S7<Z7
Alistipes	0.000902505	0.0141864	0.0180013	S7>Z7
Ruminococcus	0.0110984	0.000487841	0.000514323	S7>Z7
Erysipelatoclostridium	4.87841e-05	0.00407835	0.00340652	S7<Z7
Bacteroides	0.0705905	0.0810157	0.0429955	S7<Z7
Limosilactobacillus	2.4392e-05	0.014562	0.00898393	S7<Z7
Phascolarctobacterium	0.00190258	0.000546381	0.0122392	S7>Z7
Clostridium_sensu_stricto_1	0.00178062	1.46352e-05	9.54774e-05	S7>Z7
Faecalibacterium	0.365222	0	5.57532e-06	S7>Z7
Lachnoclostridium	0.0039759	0.0117228	0.00699145	S7<Z7
Agathobacter	0.0566871	0	6.96915e-07	S7>Z7
Hungatella	0.000146352	0.00977633	0.000963834	S7<Z7
Hungatella	0.000146352	0.00977633	0.000963834	S7<Z7
Escherichia-Shigella	0.0125619	0.00193673	0.00223501	S7>Z7
Akkermansia	0.00241481	0.0397102	0.0582663	S7>Z7
Colidextribacter	4.87841e-05	0.00719077	0.0049927	S7<Z7
Clostridioides	7.31761e-05	0.00368807	0.00233745	S7<Z7
Lachnospiraceae_NK4A136_group	0.00185379	0.0601898	0.059426	S7<Z7

## Sheet: S14>Z14
Taxon	Y	Z14	S14
Prevotella_9	0.218211	0	6.96915e-07	S14>Z14
Bifidobacterium	0.0597849	0.000248799	0.000588196	S14>Z14
Parabacteroides	0.00646389	0.00794692	0.0113681	S14>Z14
Parasutterella	0.00131717	0.0497402	0.0075901	S14<Z14
Blautia	0.0190502	0.0184404	0.0213361	S14>Z14
Alistipes	0.000902505	0.00852257	0.00500455	S14<Z14
Ruminococcus	0.0110984	0.000136595	0.000943623	S14>Z14
Erysipelatoclostridium	4.87841e-05	0.00713223	0.00204893	S14<Z14
Bacteroides	0.0705905	0.133956	0.0209026	S14<Z14
Limosilactobacillus	2.4392e-05	0.00276118	0.0262465	S14>Z14
Phascolarctobacterium	0.00190258	0.000946411	0.00170744	S14>Z14
Clostridium_sensu_stricto_1	0.00178062	0.000126839	0.00313403	S14>Z14
Faecalibacterium	0.365222	0	3.48458e-06	S14>Z14
Lachnoclostridium	0.0039759	0.0085177	0.0161984	S14>Z14
Agathobacter	0.0566871	0	1.39383e-06	S14>Z14
Hungatella	0.000146352	0.00366856	0.000606316	S14<Z14
Subdoligranulum	0.0107813	1.46352e-05	2.09075e-06	S14<Z14
Escherichia-Shigella	0.0125619	0.00134644	5.64501e-05	S14<Z14
Akkermansia	0.00241481	0.025597	0.0250701	S14<Z14
Colidextribacter	4.87841e-05	0.0125473	0.00631544	S14<Z14
Clostridioides	7.31761e-05	0.00532722	0.000461358	S14<Z14
Lachnospiraceae_NK4A136_group	0.00185379	0.0551211	0.0871757	S14>Z14

## Sheet: S21>Z21
Taxon	Y	Z21	S21
Prevotella_9	0.218211	0	0.000940138	S21>Z21
Bifidobacterium	0.0597849	9.75681e-05	0.00188585	S21>Z21
Dialister	0.0387345	0	0.00115409	S21>Z21
Parabacteroides	0.00646389	0.00433202	0.0147244	S21>Z21
Prevotella	0.0110496	0	2.02105e-05	S21>Z21
Parasutterella	0.00131717	0.00889333	0.00592099	S21<Z21
Blautia	0.0190502	0.0176793	0.0300315	S21>Z21
Alistipes	0.000902505	0.00348806	0.00405744	S21>Z21
Ruminococcus	0.0110984	0.000375637	0.00314587	S21>Z21
Erysipelatoclostridium	4.87841e-05	0.004654	0.00225104	S21<Z21
Bacteroides	0.0705905	0.0339196	0.0333739	S21<Z21
Limosilactobacillus	2.4392e-05	0.0194844	0.0210371	S21>Z21
Phascolarctobacterium	0.00190258	0.000326853	0.00208796	S21>Z21
Clostridium_sensu_stricto_1	0.00178062	0.00240993	0.00931845	S21>Z21
Faecalibacterium	0.365222	0	0.00890727	S21>Z21
Lachnoclostridium	0.0039759	0.0120155	0.0168856	S21>Z21
Agathobacter	0.0566871	0	0.00251377	S21>Z21
Hungatella	0.000146352	0.00314169	0.000811906	S21<Z21
Subdoligranulum	0.0107813	0	0.000859993	S21>Z21
Escherichia-Shigella	0.0125619	1.95136e-05	0.00657748	S21>Z21
Akkermansia	0.00241481	0.0135327	0.0196851	S21>Z21
Colidextribacter	4.87841e-05	0.00455643	0.00544848	S21>Z21
Clostridioides	7.31761e-05	0.000404908	0.000502476	S21>Z21
Lachnospiraceae_NK4A136_group	0.00185379	0.0667854	0.0730137	S21>Z21
