# Supplementary material for: A study on the method and effect of the construction of a humanized mouse model of fecal microbiota transplantation
Source: Front Microbiol. 2022 Nov 16;13:1031758. doi: 10.3389/fmicb.2022.1031758 (PMC9709132; doi:10.3389/fmicb.2022.1031758)
Supplement: Supplementary file 1 [file Data_Sheet_2.ZIP › Supplementary materials/Supplementary File 1.xlsx]

## Sheet: Unfiltered data
Taxonomy	J	F7	F14	F21
Pseudomonas	0.002622	0.019814	0.013648	0.003437
Bacteroides	0.127174	0.396487	0.333419	0.247384
Akkermansia	0.000193	0.183899	0.233993	0.264284
Lactobacillus	0.00011	0.038966	0.024086	0.030619
Ralstonia	5.5e-05	0.001893	0.000262	0.000231
Parabacteroides	0.006846	0.0982	0.071683	0.080135
Bifidobacterium	0.061779	2.5e-05	0.000707	0.001454
Butyricimonas	0.000497	0.026903	0.023297	0.030993
Blautia	0.035996	0.009597	0.017149	0.012137
Faecalibacterium	0.156076	0.010293	0.015944	0.017653
Escherichia-Shigella	0.027798	0.00027	0.001376	0.000387
Ligilactobacillus	5.5e-05	0.0081	0.022252	0.028279
Prevotella_9	0.109866	6.2e-05	0.000901	0.000324
Limosilactobacillus	0.000221	0.000101	0.005372	0.000593
Roseburia	0.074725	2.8e-05	0.001051	0.008423
Lachnospiraceae_NK4A136_group	0.002678	8.6e-05	0.005893	0.011376
Dorea	0.007784	9e-06	4.7e-05	6.3e-05
Parasutterella	0.001049	0.016026	0.026	0.020532
[Eubacterium]_xylanophilum_group	0.001077	3.3e-05	0.006332	0.011794
Erysipelatoclostridium	0	0.013801	0.011383	0.010018
Bilophila	0.000883	0.010705	0.016216	0.016134
Paraprevotella	0.000221	0.015872	0.011713	0.003967
Rodentibacter	0	0.000155	0.002653	0.000105
Monoglobus	0.004003	0.000877	0.000351	0.00062
Romboutsia	0.004886	0.000208	0.00318	0.000893
Lachnoclostridium	0.000911	0.009102	0.003652	0.007549
Alistipes	0.001463	0.013076	0.011536	0.019473
Barnesiella	0.000635	0.010018	0.012746	0.014862
Phascolarctobacterium	0.001739	0.012831	0.013702	0.017207
Aliidiomarina	0	0.000308	4e-06	2e-06
Dellaglioa	0	0.003022	0	2e-06
Eisenbergiella	0	0.005665	0.005396	0.004875
Fusobacterium	5.5e-05	0.004451	0.002078	0.001179
Clostridium_sensu_stricto_1	0.026224	0.000252	0.000799	0.000383
Anaerostipes	0.010904	0.002189	0.001226	0.001129
Dialister	0.016977	1e-06	8.1e-05	0.000196
Gluconobacter	0.025865	0	0	1e-06
UCG-002	0.025369	8e-06	2.9e-05	6.5e-05
Fusicatenibacter	0.008309	3.5e-05	0.000588	0.001443
Erysipelotrichaceae_UCG-003	0.001518	2e-06	0.000258	7.3e-05
Staphylococcus	0	3.4e-05	8.7e-05	0.000185
Veillonella	0.000193	0.000131	0.001719	0.000551
Subdoligranulum	0.010683	4.6e-05	0.000114	0.0006
Ruminococcus	0.020124	0.000271	0.000521	0.000708
UBA1819	0.000221	0.001764	0.00568	0.008251
Corynebacterium	5.5e-05	6.1e-05	0.000696	0.000347
[Ruminococcus]_gnavus_group	0.000801	0.005897	0.001514	0.00129
Psychrobacter	0	1e-06	0.000476	3e-05
unidentified_Rhodospirillales	0	0.001953	0.001076	0.00038
Christensenellaceae_R-7_group	0.015983	0.001193	0.001672	0.003098
Photobacterium	0	0.001731	0	0
Desulfovibrio	0.002705	0.000873	0.003738	0.001016
Prevotella	0.015348	2e-05	7.6e-05	4.1e-05
Dietzia	0	0.000144	5.3e-05	5e-06
[Clostridium]_innocuum_group	0	0.001244	0.004197	0.004058
Marinifilum	0	0	0.002885	2.9e-05
Nesterenkonia	0	0.000187	0.000242	2.3e-05
unidentified_Mitochondria	0	1e-05	8e-06	2e-06
Marvinbryantia	0.000276	0.0003	0.000788	0.001206
Streptococcus	0.00196	0.000137	0.000658	0.00022
Turicibacter	0.002015	0.000256	0.005366	0.005789
Faecalitalea	2.8e-05	0.001753	0.000369	3.4e-05
Alloprevotella	0.000718	0.000114	0.001062	0.000169
Coprococcus	0.008364	9e-06	0.000177	0.000238
Pantoea	0.001187	1.7e-05	0.000146	1.8e-05
Lactococcus	0.000193	0.00086	0.00067	3e-05
Acidaminococcus	0	0	3.9e-05	0.000113
[Ruminococcus]_torques_group	0.000635	0.000441	0.000387	0.001426
Halomonas	5.5e-05	0.000193	0.00017	2.4e-05
Enterococcus	0.000304	8.2e-05	0.000469	0.000122
[Eubacterium]_hallii_group	0.00127	1.7e-05	7.4e-05	0.000287
Pygmaiobacter	0.000248	0.002445	0.000638	0.000812
Lachnospiraceae_UCG-001	0	1e-06	0.000118	0.000764
Weissella	0	0.000126	1.8e-05	6e-06
Colidextribacter	0.001794	0.002511	0.002018	0.002841
HT002	0	6e-06	0.000397	1.9e-05
Butyricicoccus	0.003064	0.000518	0.00051	0.000991
UCG-005	0.006156	0.000177	0.000314	0.000888
Lachnospira	0.007508	6e-06	6e-06	1.7e-05
Shuttleworthia	0.000138	8.4e-05	0	0.000592
XBB1006	0.007039	2e-06	0	0
Salipaludibacillus	0	0.000115	0.000162	9e-06
Ileibacterium	0	1.2e-05	1.7e-05	0.000482
Megasphaera	0.006763	1e-06	1e-06	4e-06
unidentified_Chloroplast	0	8.6e-05	1.6e-05	8e-06
Brachybacterium	0	2e-06	0.000185	3e-06
Coprobacillus	0	0.00093	0.000484	0.000168
Family_XIII_AD3011_group	0.005769	0.000787	0.000712	0.000769
[Eubacterium]_siraeum_group	0.004527	0.000845	0.001326	0.000762
Marinobacterium	0	0	0.00067	7e-06
Helicobacter	0	0.000204	9.5e-05	3.5e-05
Muribacter	0	4e-06	0.000346	2e-06
Negativibacillus	8.3e-05	0.001005	0.000718	0.000856
Collinsella	0.004085	0.000969	0.000249	0.000263
Terrisporobacter	0.004638	3e-06	5e-06	2e-06
Odoribacter	0.000607	0.000103	9e-05	0.000109
Clostridioides	0.000221	9.9e-05	0.000141	9.1e-05
Domibacillus	0	0.000208	2e-06	0
[Eubacterium]_fissicatena_group	5.5e-05	4.9e-05	8.4e-05	0.000183
Cupriavidus	2.8e-05	4.7e-05	1.5e-05	2e-05
NK4A214_group	0.00392	4.7e-05	8.1e-05	0.000202
Oscillibacter	0.003285	0.001316	0.001002	0.001462
Hungatella	2.8e-05	0.000394	0.000226	0.000126
Allobaculum	0	2.6e-05	4.7e-05	0.000485
Proteus	0	3e-06	5e-06	6e-06
Rikenellaceae_RC9_gut_group	0.002374	2e-06	9e-06	9e-06
Acinetobacter	5.5e-05	2.5e-05	2.1e-05	1.2e-05
Lachnospiraceae_UCG-004	0.001132	0.000356	4.4e-05	5.3e-05
Komagataeibacter	0.003285	1e-06	0	1e-06
Dielma	0.000221	0.000731	0.000446	0.000756
[Eubacterium]_eligens_group	0.003036	2e-06	0	0
Adlercreutzia	0.000276	0.000405	0.000589	0.000681
Oscillospira	0.002816	2e-06	7e-06	2e-06
Mucispirillum	0	9e-06	0	8.8e-05
Eubacterium	0	0.000345	0.000684	0.001194
Christensenella	0	0.000487	0.000365	0.000667
Prevotellaceae_Ga6A1_group	0	5e-05	7.3e-05	7.3e-05
[Eubacterium]_nodatum_group	0.000524	0.000542	0.000525	0.000625
Lachnospiraceae_UCG-010	0.000856	0.000359	0.000797	0.000533
Polynucleobacter	0	3.9e-05	0	0
Peptoclostridium	0	0.000118	0	0
Agathobacter	0.000221	1e-06	2.3e-05	5.1e-05
Flavonifractor	0.000304	0.000627	0.000451	0.001024
Dethiosulfovibrio	0	0	0.000371	1.4e-05
Enterorhabdus	5.5e-05	0.000177	0.000112	0.000175
Sellimonas	0.000386	0.000446	0.000636	0.000329
Olsenella	0	4.7e-05	0	0.000147
Rikenella	0	5e-06	2e-06	1e-06
Roseomonas	0	1.2e-05	0	0
Limnohabitans	0	6.4e-05	0	0
Frisingicoccus	0.000221	8e-06	0.000135	0.000311
Rhodoferax	0	7e-05	0	0
Facklamia	0	4e-06	5.8e-05	1.9e-05
Asteroleplasma	0	0	4e-06	6e-06
Eggerthella	0.000221	1.3e-05	5e-06	3e-06
Lachnospiraceae_ND3007_group	0.000939	5e-05	2e-05	5.8e-05
Brevibacterium	0	0	4.6e-05	2e-06
Intestinimonas	0	0.000187	0.000142	0.000473
Aeromonas	2.8e-05	2e-06	0	0
Succinivibrio	0.001353	0	0	3e-06
GCA-900066575	0.000469	6e-06	1.9e-05	7.5e-05
Acidovorax	2.8e-05	5e-06	1e-06	0
UCG-003	0.000745	9.6e-05	0.000137	0.000281
Lactonifactor	0	2.6e-05	1.3e-05	7e-06
unidentified_Ruminococcaceae	0.001297	2.5e-05	9.4e-05	0.000247
Rhodococcus	0	5.4e-05	4e-06	2e-06
Novosphingobium	0	5e-06	4e-06	1e-06
Hydrogenophaga	2.8e-05	1e-06	0	0
[Eubacterium]_ventriosum_group	0.00127	0.000299	0.000292	0.00032
Methanobrevibacter	0.001242	3e-06	0	0
UCG-009	0.000469	0.000565	0.00019	0.000334
Lachnospiraceae_XPB1014_group	0.001242	0	0	0
Paludicola	2.8e-05	8.7e-05	0.000213	0.000405
Holdemania	0	0.000339	0.000399	0.00043
CHKCI001	0	9e-06	4e-06	0.000114
Dubosiella	0	3.7e-05	3.4e-05	9.9e-05
Herbaspirillum	0	4e-06	0	2e-06
Candidatus_Saccharimonas	0	2.1e-05	1e-06	2e-06
Phocea	0	0.000188	0.000152	0.00017
hgcI_clade	0	8e-05	0	0
Coprobacter	0	0.000313	0.000191	0.000233
unidentified_Gastranaerophilales	0	0	9.5e-05	3.9e-05
Prevotellaceae_UCG-001	0.000221	1e-06	4.2e-05	1.6e-05
Allorhizobium-Neorhizobium-Pararhizobium-Rhizobium	0	9e-06	5e-06	2e-06
unidentified_Christensenellaceae	0	0.000143	0.000227	0.000486
Tepidimicrobium	0	1.3e-05	0	2e-06
unidentified_Erysipelotrichaceae	0	4e-06	1e-06	6.4e-05
Paracoccus	0	4.5e-05	2e-06	4.3e-05
Enhydrobacter	0	7e-06	1.5e-05	6e-06
Aerococcus	0	6e-06	3.9e-05	4.2e-05
Quinella	0	1e-06	5.7e-05	1.7e-05
Prevotellaceae_NK3B31_group	0.000883	9e-06	3.4e-05	1.6e-05
Bacillus	0	3.5e-05	3.5e-05	2e-06
Elusimicrobium	0	1e-06	2.9e-05	9e-06
Anaerotruncus	2.8e-05	0.000135	0.000129	0.000195
Defluviitaleaceae_UCG-011	5.5e-05	5e-05	6.9e-05	0.000156
Saccharopolyspora	0	2.4e-05	8e-06	5e-06
Rhodobacter	0	9e-06	1e-06	0
Anaerostignum	0	2e-06	0.000126	2.6e-05
Micrococcus	0	1.9e-05	6e-06	2e-06
[Eubacterium]_ruminantium_group	0.000801	0	0	2e-06
Hydrogenoanaerobacterium	0	9.5e-05	0.000121	0.000161
Anaeroplasma	0	1e-06	0	3.4e-05
Paraclostridium	0	3e-06	7.3e-05	3.9e-05
Jeotgalicoccus	0	6e-06	2.6e-05	2e-05
Sphingomonas	0	9e-06	2e-06	0
[Eubacterium]_brachy_group	0	0.000169	4.9e-05	5.6e-05
Sphaerochaeta	0.000331	0	0.000106	1e-06
Massilia	0	1e-06	1e-06	2e-06
Atopostipes	0	0	2e-05	0
Lachnospiraceae_FCS020_group	0.000469	5e-06	1.3e-05	2.6e-05
Coriobacteriaceae_UCG-002	0	1.1e-05	1.6e-05	1.4e-05
Catenibacillus	0	0.000176	0.000147	0.00017
Haemophilus	0.000663	1.3e-05	2e-06	0
Sutterella	0.000635	5e-06	9e-06	1.4e-05
Rothia	0.00011	3.9e-05	6.2e-05	2.7e-05
Amnipila	0	0	5.3e-05	2e-06
Tyzzerella	0.000221	0	1.3e-05	2.1e-05
Trichlorobacter	0	1e-06	0	0
Family_XIII_UCG-001	0.000442	0.000148	0.000133	0.000267
Paeniclostridium	0.000414	3.8e-05	2e-06	0
Ruminiclostridium	0	6e-06	0	5.3e-05
Acidothermus	8.3e-05	4e-06	6e-06	7e-06
GKS98_freshwater_group	0	5e-06	0	0
Cuneatibacter	2.8e-05	0.000119	0.000107	0.000186
Lachnospiraceae_UCG-003	0.000524	0	0	0
DTU089	0	2.8e-05	1.7e-05	6.5e-05
Anaerovorax	0	0	3.2e-05	4e-06
CHKCI002	0	4.7e-05	4.3e-05	9.4e-05
Methylobacterium-Methylorubrum	0	5e-06	9e-06	0
dgA-11_gut_group	0.000469	2e-06	0	1e-06
Peptococcus	5.5e-05	3.5e-05	9e-06	1.1e-05
Megamonas	5.5e-05	1e-06	2e-06	3e-06
c__unidentified_Firmicutes;g__unidentified_Ruminococcaceae	0.000331	6.5e-05	6.5e-05	9.3e-05
Klenkia	0	0	6e-06	3e-06
Papillibacter	0	3.5e-05	5e-05	6.9e-05
Prevotella_7	0	3e-06	1.4e-05	1e-06
Marmoricola	2.8e-05	0	1e-06	2e-06
[Ruminococcus]_gauvreauii_group	2.8e-05	3.6e-05	0.00012	0.000124
Leuconostoc	0	3.5e-05	1.3e-05	6e-06
Anaerofilum	5.5e-05	0.000121	5.2e-05	9.6e-05
Methyloversatilis	0.00011	3e-06	2e-06	3e-06
Treponema	0.000386	2e-06	0	2e-06
Curtobacterium	0	1.4e-05	1.3e-05	4e-06
Lachnospiraceae_UCG-006	0	3e-06	1e-05	2.7e-05
Muribaculum	0	6e-06	2e-06	2e-06
GCA-900066755	0	7.3e-05	9.9e-05	7.7e-05
Carnobacterium	0	1.3e-05	1e-06	0
Pseudoxanthomonas	0	1.2e-05	2e-06	1.3e-05
Geobacillus	0	2e-06	0	0
Comamonas	0	0	3e-06	1e-06
Candidatus_Soleaferrea	0.000221	6.8e-05	9.4e-05	0.000149
Stenotrophomonas	0	1.3e-05	9e-06	8e-06
Brevundimonas	0	1.6e-05	7e-06	2e-06
Anaerophaga	0	0	1.5e-05	2e-06
Chryseobacterium	0	2e-06	0	0
Marinobacter	0	0	3.2e-05	0
Harryflintia	0.000304	2.8e-05	1.8e-05	4.4e-05
Anoxybacillus	0	1.6e-05	0	0
Cutibacterium	0	9e-06	1.3e-05	4e-06
Neisseria	0	1.7e-05	2e-06	0
Candidatus_Methylopumilus	0	6e-06	0	0
Delftia	0	1.9e-05	6e-06	2e-06
Acidibacter	0	2.4e-05	1e-06	1e-06
Prevotellaceae_UCG-004	0.000304	0	0	0
Cyanobium_PCC-6307	0	1.3e-05	0	0
Sphingobacterium	0	0	1.3e-05	0
Peptostreptococcus	0	1.4e-05	2e-06	0
Thauera	2.8e-05	1e-06	1e-06	0
C39	0	1e-06	0	0
JTB215	0	0	3.2e-05	8e-06
Vibrio	0.000138	5e-06	2.4e-05	1.6e-05
Dechloromonas	0	6e-06	1e-06	0
Polaromonas	0	9e-06	0	0
Caproiciproducens	0	1e-06	4e-06	1.7e-05
Pseudonocardia	0	6e-06	6e-06	4e-06
Faecalibaculum	0	2e-06	4e-06	1.2e-05
Oribacterium	0.000248	0	0	0
Acetanaerobacterium	0	5.7e-05	4.2e-05	4.3e-05
Pelomonas	0	1e-06	1e-06	2e-06
Holdemanella	0.000248	1e-06	0	0
Anaerobiospirillum	0	1.4e-05	0	0
Hyphomicrobium	0	1.3e-05	8e-06	9e-06
Oxalobacter	8.3e-05	3.8e-05	3.4e-05	4.4e-05
unidentified_Rikenellaceae	0	0	3.2e-05	2e-06
Anaerofustis	0	4.7e-05	5.2e-05	6.8e-05
Xanthobacter	0	9e-06	2e-06	8e-06
Gaiella	0	1e-06	2e-06	0
Achromobacter	0	6e-06	8e-06	2e-06
Aeromicrobium	0	2e-06	0	0
CAG-352	0.000193	0	0	0
Cloacibacillus	0.00011	3.2e-05	5.6e-05	4e-05
Acetitomaculum	0.000138	1e-06	3e-06	9e-06
Actinomyces	8.3e-05	4e-06	2e-06	4e-06
Streptomyces	5.5e-05	2e-06	2e-06	0
Brucella	0	1e-05	2e-06	6e-06
Haliangium	0	2e-06	1e-06	1e-06
Merdibacter	0	2e-06	0	1.2e-05
Serratia	0.000193	5e-06	1.1e-05	0
Solibacillus	0	0	1.3e-05	1e-06
DNF00809	0	6e-06	6e-06	2e-06
Candidatus_Competibacter	0	1e-06	3e-06	0
p__unidentified_Bacteria;g__unidentified_Erysipelotrichaceae	0	1e-06	0	1.1e-05
Mycobacterium	0	3e-06	3e-06	0
Microvirga	0	0	4e-06	0
Lysobacter	0	2e-06	0	2e-06
Clostridium_sensu_stricto_7	0	1e-06	2.3e-05	9e-06
Reyranella	0	2e-06	0	0
unidentified_Lachnospiraceae	0	6e-06	1.3e-05	0
Lactiplantibacillus	0	0	4e-06	4e-06
Bordetella	0	2e-06	0	0
Dinghuibacter	0	2e-06	0	0
Nocardioides	0	6e-06	1e-06	1e-06
Ellin6067	0	6e-06	0	0
Tepidibacter	0	0	1e-05	7e-06
Gemella	0	6e-06	5e-06	1e-06
Pseudarcicella	0	1.3e-05	0	0
Arenimonas	0	4e-06	2e-06	1e-06
Sanguibacteroides	2.8e-05	3.6e-05	2.8e-05	1.9e-05
MND1	0	2e-06	3e-06	1e-06
Pseudanabaena_PCC-7429	0	2e-05	0	0
Alkalibacterium	0	9e-06	0	0
Iamia	0	2e-06	1e-06	0
Gemmatimonas	0	8e-06	0	0
Desulfatiglans	0	7e-06	0	0
Allisonella	0.000138	0	0	0
Lawsonella	0	2e-06	3e-06	0
UCG-008	0	1e-05	9e-06	1.9e-05
CL500-29_marine_group	0	2e-05	0	0
Haloactinopolyspora	0	0	0	2e-06
Candidatus_Solibacter	0.00011	0	0	6e-06
Desulfuromonas	0	0	1.1e-05	0
Idiomarina	0	0	2e-05	0
1921-02-01	0	0	0	1e-06
Pyramidobacter	0.000138	0	0	0
Sphingopyxis	0	3e-06	2e-06	1e-06
Flavobacterium	0	3e-06	2e-06	0
Candidatus_Arthromitus	0	1e-05	3e-06	0
Nitrosospira	0	2e-06	1e-06	0
UKL13-1	0	8e-06	0	0
Anaerococcus	0	0	2e-06	0
Anaeromyxobacter	0	1e-06	0	0
Dyella	0	0	3e-06	0
Sva0081_sediment_group	0	2e-06	0	0
Oceanobacillus	0.00011	3e-06	2e-06	0
Lachnospiraceae_NC2004_group	2.8e-05	0	6e-06	1e-05
Mycoplasma	0	3e-06	0	0
Devosia	0	3e-06	2e-06	1e-06
Candidatus_Limnoluna	0	1.2e-05	0	0
Tepidimonas	0	6e-06	0	0
Effusibacillus	0	0	4e-06	0
Candidatus_Aquirestis	0	6e-06	0	0
Lautropia	0	3e-06	3e-06	0
Sporocytophaga	0	5e-06	0	0
Campylobacter	0	1e-06	0	0
Fenollaria	0	1e-06	2e-06	0
DSSD61	0	3e-06	0	0
Dethiosulfatibacter	0	0	1.3e-05	2e-06
Aggregatibacter	0	2e-06	0	0
Aureimonas	0	0	3e-06	1e-06
Glutamicibacter	0	0	0	4e-06
Paramaledivibacter	0	0	1.3e-05	5e-06
Ezakiella	0	0	0	2e-06
Acetoanaerobium	0	0	1e-06	0
unidentified_Weeksellaceae	0	3e-06	0	0
Xanthomonas	0	2e-06	1e-06	0
Cetobacterium	0	0	1e-06	1e-06
Alkalicoccus	0	1e-06	0	0
Leucobacter	0	0	3e-06	1e-06
Oceanirhabdus	0	0	9e-06	8e-06
Porphyromonas	0	8e-06	2e-06	0
Novibacillus	0	0	0	1e-06
Burkholderia-Caballeronia-Paraburkholderia	2.8e-05	0	4e-06	0
Caldibacillus	0	0	2e-06	0
Bryobacter	0	0	3e-06	2e-06
Vallitalea	0	0	1.7e-05	2e-06
unidentified_Solimonadaceae	0	3e-06	6e-06	1e-06
Gordonibacter	0	1.2e-05	3e-06	4e-06
Paenibacillus	0	0	2e-06	0
Caenispirillum	0	0	0	2e-06
Melioribacter	0	0	2e-06	0
unidentified_Clostridia_vadinBB60_group	0	2e-06	0	0
Yaniella	0	0	2e-06	0
1174-901-12	0	2e-06	0	0
Rubrobacter	0	0	2e-06	0
unidentified_Hyphomonadaceae	0	2e-06	0	0
Phenylobacterium	0	5e-06	0	0
Lentimicrobium	0	0	8e-06	0
Sandarakinorhabdus	0	6e-06	0	0
Clostridium_sensu_stricto_15	0	2e-06	1e-06	0
unidentified_[Clostridium]_methylpentosum_group	0	1.5e-05	1.2e-05	1.5e-05
Smithella	0	2e-06	0	0
unidentified_Neisseriaceae	0	1e-06	0	0
Cellvibrio	0	2e-06	0	0
Asticcacaulis	0	1e-06	0	0
unidentified_Thermodesulfovibrionia	0	2e-06	0	0
Catenulispora	8.3e-05	0	0	2e-06
Pseudoalteromonas	0	0	2e-06	0
Arcobacter	0	0	0	2e-06
Sphaerotilus	0	1e-06	0	0
Victivallis	0	2e-06	1.3e-05	6e-06
Pedomicrobium	0	1e-06	0	0
Solobacterium	8.3e-05	2e-06	0	0
Xanthomarina	0	0	2e-06	0
Meiothermus	0	4e-06	0	0
Tepidiphilus	0	0	2e-06	0
RB41	0	1e-06	1e-06	0
Paenalcaligenes	0	0	2e-06	0
Shewanella	0	0	1e-06	0
Gardnerella	0	1e-06	2e-06	0
Vagococcus	0	0	1.6e-05	2e-06
Abiotrophia	0	2e-06	0	0
Raoultibacter	0	1.3e-05	9e-06	1.5e-05
Planktomarina	0	0	1e-06	0
Kribbella	0	2e-06	0	0
Quadrisphaera	0	0	0	2e-06
MWH-Ta3	0	1e-06	0	0
Terrimonas	0	0	2e-06	0
Alcaligenes	0	2e-06	7e-06	0
Alcanivorax	0	0	1e-06	0
Exiguobacterium	0	0	2e-06	0
Geothrix	0	2e-06	0	0
Latilactobacillus	2.8e-05	6e-06	0	1e-06
Salinivibrio	0	2e-06	0	1e-06
Steroidobacter	0	1e-06	2e-06	1e-06
Murdochiella	0	0	1e-06	0
Limnobacter	0	2e-06	0	0
Draconibacterium	0	0	7e-06	1e-06
Enteractinococcus	0	0	2e-06	1e-06
Pseudohongiella	0	3e-06	0	0
SWB02	0	2e-06	0	0
Prevotellaceae_UCG-003	5.5e-05	0	0	0
Bergeyella	0	1e-06	2e-06	0
Desulfotomaculum	0	0	0	2e-06
Dongia	0	1e-06	0	2e-06
V9D2013_group	0	2e-06	0	2e-06
Clostridium_sensu_stricto_11	0	2e-06	0	0
Denitratisoma	0	1e-06	0	0
Symbiobacterium	0	2e-06	0	0
Bosea	0	0	1e-06	0
Acetatifactor	0	2e-06	1e-06	2e-06
Candidatus_Accumulibacter	0	2e-06	0	0
Sandaracinobacter	0	0	2e-06	0
Sporosarcina	0	0	2e-06	0
Ensifer	0	3e-06	0	0
Candidatus_Koribacter	0	2e-06	2e-06	2e-06
Cellulosilyticum	5.5e-05	0	0	0
Kroppenstedtia	0	1e-06	3e-06	0
Sulfuritalea	0	2e-06	0	0
Sphingosinicella	0	2e-06	0	0
Hyphomonas	0	0	1e-06	0
G12-WMSP1	0	2e-06	0	0
Thalassospira	0	0	2e-06	2e-06
Martelella	0	0	4e-06	1e-06
[Anaerorhabdus]_furcosa_group	5.5e-05	0	0	0
Ramlibacter	0	5e-06	0	0
Pontibacter	0	0	1e-06	0
Polycyclovorans	0	0	3e-06	0
Succiniclasticum	0	0	0	2e-06
Slackia	0	4e-06	2e-06	6e-06
Companilactobacillus	0	0	2e-06	0
Gilliamella	0	0	2e-06	0
Parvimonas	0	2e-06	0	0
Desulfocella	0	0	2e-06	0
CL500-3	0	2e-06	0	0
Pedobacter	0	3e-06	0	0
Algoriphagus	0	3e-06	0	0
Azospirillum	0	0	2e-06	0
Alkanindiges	0	2e-06	1e-06	0
Alkalibacter	0	0	2e-06	2e-06
Salsuginibacillus	0	0	1e-06	0
Peptoniphilus	0	3e-06	1e-06	0
Thermicanus	0	2e-06	0	0
Finegoldia	0	2e-06	0	0
Candidatus_Stoquefichus	0	0	2e-06	2e-06
Clostridium_sensu_stricto_17	0	0	4e-06	0
unidentified_Bacteria	0	0	3e-06	1e-06
Parvibacter	0	2e-06	3e-06	1e-06
Brachyspira	0	0	0	2e-06
Puia	0	1e-06	0	0
Prauserella	0	2e-06	1e-06	0
Catenisphaera	2.8e-05	0	0	0
Nordella	0	0	0	1e-06
Leptotrichia	0	0	1e-06	0
LD29	0	2e-06	0	0
Legionella	0	1e-06	0	0
unidentified_Prolixibacteraceae	0	1e-06	1e-06	0
unidentified_SAR324_clade(Marine_group_B)	0	1e-06	0	0
Parapusillimonas	0	1e-06	0	0
Gordonia	0	0	1e-06	2e-06
Roseiarcus	0	2e-06	0	0
UCG-004	0	0	0	2e-06
Candidatus_Bacilloplasma	0	0	1e-06	0
EBM-39	0	0	1e-06	0
Thermovirga	0	0	1e-06	0
Filifactor	0	0	1e-06	0
BRH-c57	0	1e-06	0	0
Amylibacter	0	1e-06	1e-06	0
Mailhella	2.8e-05	1e-06	0	0
Methylophilus	0	1e-06	1e-06	0
Denitromonas	0	0	1e-06	0
Actinoplanes	0	0	0	1e-06
[Bacteroides]_pectinophilus_group	0	0	2e-06	2e-06
Paludibaculum	0	1e-06	0	0
Ferruginibacter	0	1e-06	0	0
Levilactobacillus	0	1e-06	0	0
Chujaibacter	0	1e-06	2e-06	0
unidentified_Rickettsiaceae	0	1e-06	0	0
Clostridium_sensu_stricto_19	0	0	1e-06	0
Others	0.074477	0.04356	0.042437	0.072768

## Sheet: J
Taxonomy	J
Pseudomonas	0.002622	Detected
Bacteroides	0.127174	Detected
Akkermansia	0.000193	Detected
Lactobacillus	0.00011	Detected
Ralstonia	5.5e-05	Detected
Parabacteroides	0.006846	Detected
Bifidobacterium	0.061779	Detected
Butyricimonas	0.000497	Detected
Blautia	0.035996	Detected
Faecalibacterium	0.156076	Detected
Escherichia-Shigella	0.027798	Detected
Ligilactobacillus	5.5e-05	Detected
Prevotella_9	0.109866	Detected
Limosilactobacillus	0.000221	Detected
Roseburia	0.074725	Detected
Lachnospiraceae_NK4A136_group	0.002678	Detected
Dorea	0.007784	Detected
Parasutterella	0.001049	Detected
[Eubacterium]_xylanophilum_group	0.001077	Detected
Erysipelatoclostridium	0	No detected
Bilophila	0.000883	Detected
Paraprevotella	0.000221	Detected
Rodentibacter	0	No detected
Monoglobus	0.004003	Detected
Romboutsia	0.004886	Detected
Lachnoclostridium	0.000911	Detected
Alistipes	0.001463	Detected
Barnesiella	0.000635	Detected
Phascolarctobacterium	0.001739	Detected
Aliidiomarina	0	No detected
Dellaglioa	0	No detected
Eisenbergiella	0	No detected
Fusobacterium	5.5e-05	Detected
Clostridium_sensu_stricto_1	0.026224	Detected
Anaerostipes	0.010904	Detected
Dialister	0.016977	Detected
Gluconobacter	0.025865	Detected
UCG-002	0.025369	Detected
Fusicatenibacter	0.008309	Detected
Erysipelotrichaceae_UCG-003	0.001518	Detected
Staphylococcus	0	No detected
Veillonella	0.000193	Detected
Subdoligranulum	0.010683	Detected
Ruminococcus	0.020124	Detected
UBA1819	0.000221	Detected
Corynebacterium	5.5e-05	Detected
[Ruminococcus]_gnavus_group	0.000801	Detected
Psychrobacter	0	No detected
unidentified_Rhodospirillales	0	No detected
Christensenellaceae_R-7_group	0.015983	Detected
Photobacterium	0	No detected
Desulfovibrio	0.002705	Detected
Prevotella	0.015348	Detected
Dietzia	0	No detected
[Clostridium]_innocuum_group	0	No detected
Marinifilum	0	No detected
Nesterenkonia	0	No detected
unidentified_Mitochondria	0	No detected
Marvinbryantia	0.000276	Detected
Streptococcus	0.00196	Detected
Turicibacter	0.002015	Detected
Faecalitalea	2.8e-05	Detected
Alloprevotella	0.000718	Detected
Coprococcus	0.008364	Detected
Pantoea	0.001187	Detected
Lactococcus	0.000193	Detected
Acidaminococcus	0	No detected
[Ruminococcus]_torques_group	0.000635	Detected
Halomonas	5.5e-05	Detected
Enterococcus	0.000304	Detected
[Eubacterium]_hallii_group	0.00127	Detected
Pygmaiobacter	0.000248	Detected
Lachnospiraceae_UCG-001	0	No detected
Weissella	0	No detected
Colidextribacter	0.001794	Detected
HT002	0	No detected
Butyricicoccus	0.003064	Detected
UCG-005	0.006156	Detected
Lachnospira	0.007508	Detected
Shuttleworthia	0.000138	Detected
XBB1006	0.007039	Detected
Salipaludibacillus	0	No detected
Ileibacterium	0	No detected
Megasphaera	0.006763	Detected
unidentified_Chloroplast	0	No detected
Brachybacterium	0	No detected
Coprobacillus	0	No detected
Family_XIII_AD3011_group	0.005769	Detected
[Eubacterium]_siraeum_group	0.004527	Detected
Marinobacterium	0	No detected
Helicobacter	0	No detected
Muribacter	0	No detected
Negativibacillus	8.3e-05	Detected
Collinsella	0.004085	Detected
Terrisporobacter	0.004638	Detected
Odoribacter	0.000607	Detected
Clostridioides	0.000221	Detected
Domibacillus	0	No detected
[Eubacterium]_fissicatena_group	5.5e-05	Detected
Cupriavidus	2.8e-05	Detected
NK4A214_group	0.00392	Detected
Oscillibacter	0.003285	Detected
Hungatella	2.8e-05	Detected
Allobaculum	0	No detected
Proteus	0	No detected
Rikenellaceae_RC9_gut_group	0.002374	Detected
Acinetobacter	5.5e-05	Detected
Lachnospiraceae_UCG-004	0.001132	Detected
Komagataeibacter	0.003285	Detected
Dielma	0.000221	Detected
[Eubacterium]_eligens_group	0.003036	Detected
Adlercreutzia	0.000276	Detected
Oscillospira	0.002816	Detected
Mucispirillum	0	No detected
Eubacterium	0	No detected
Christensenella	0	No detected
Prevotellaceae_Ga6A1_group	0	No detected
[Eubacterium]_nodatum_group	0.000524	Detected
Lachnospiraceae_UCG-010	0.000856	Detected
Polynucleobacter	0	No detected
Peptoclostridium	0	No detected
Agathobacter	0.000221	Detected
Flavonifractor	0.000304	Detected
Dethiosulfovibrio	0	No detected
Enterorhabdus	5.5e-05	Detected
Sellimonas	0.000386	Detected
Olsenella	0	No detected
Rikenella	0	No detected
Roseomonas	0	No detected
Limnohabitans	0	No detected
Frisingicoccus	0.000221	Detected
Rhodoferax	0	No detected
Facklamia	0	No detected
Asteroleplasma	0	No detected
Eggerthella	0.000221	Detected
Lachnospiraceae_ND3007_group	0.000939	Detected
Brevibacterium	0	No detected
Intestinimonas	0	No detected
Aeromonas	2.8e-05	Detected
Succinivibrio	0.001353	Detected
GCA-900066575	0.000469	Detected
Acidovorax	2.8e-05	Detected
UCG-003	0.000745	Detected
Lactonifactor	0	No detected
unidentified_Ruminococcaceae	0.001297	Detected
Rhodococcus	0	No detected
Novosphingobium	0	No detected
Hydrogenophaga	2.8e-05	Detected
[Eubacterium]_ventriosum_group	0.00127	Detected
Methanobrevibacter	0.001242	Detected
UCG-009	0.000469	Detected
Lachnospiraceae_XPB1014_group	0.001242	Detected
Paludicola	2.8e-05	Detected
Holdemania	0	No detected
CHKCI001	0	No detected
Dubosiella	0	No detected
Herbaspirillum	0	No detected
Candidatus_Saccharimonas	0	No detected
Phocea	0	No detected
hgcI_clade	0	No detected
Coprobacter	0	No detected
unidentified_Gastranaerophilales	0	No detected
Prevotellaceae_UCG-001	0.000221	Detected
Allorhizobium-Neorhizobium-Pararhizobium-Rhizobium	0	No detected
unidentified_Christensenellaceae	0	No detected
Tepidimicrobium	0	No detected
unidentified_Erysipelotrichaceae	0	No detected
Paracoccus	0	No detected
Enhydrobacter	0	No detected
Aerococcus	0	No detected
Quinella	0	No detected
Prevotellaceae_NK3B31_group	0.000883	Detected
Bacillus	0	No detected
Elusimicrobium	0	No detected
Anaerotruncus	2.8e-05	Detected
Defluviitaleaceae_UCG-011	5.5e-05	Detected
Saccharopolyspora	0	No detected
Rhodobacter	0	No detected
Anaerostignum	0	No detected
Micrococcus	0	No detected
[Eubacterium]_ruminantium_group	0.000801	Detected
Hydrogenoanaerobacterium	0	No detected
Anaeroplasma	0	No detected
Paraclostridium	0	No detected
Jeotgalicoccus	0	No detected
Sphingomonas	0	No detected
[Eubacterium]_brachy_group	0	No detected
Sphaerochaeta	0.000331	Detected
Massilia	0	No detected
Atopostipes	0	No detected
Lachnospiraceae_FCS020_group	0.000469	Detected
Coriobacteriaceae_UCG-002	0	No detected
Catenibacillus	0	No detected
Haemophilus	0.000663	Detected
Sutterella	0.000635	Detected
Rothia	0.00011	Detected
Amnipila	0	No detected
Tyzzerella	0.000221	Detected
Trichlorobacter	0	No detected
Family_XIII_UCG-001	0.000442	Detected
Paeniclostridium	0.000414	Detected
Ruminiclostridium	0	No detected
Acidothermus	8.3e-05	Detected
GKS98_freshwater_group	0	No detected
Cuneatibacter	2.8e-05	Detected
Lachnospiraceae_UCG-003	0.000524	Detected
DTU089	0	No detected
Anaerovorax	0	No detected
CHKCI002	0	No detected
Methylobacterium-Methylorubrum	0	No detected
dgA-11_gut_group	0.000469	Detected
Peptococcus	5.5e-05	Detected
Megamonas	5.5e-05	Detected
c__unidentified_Firmicutes;g__unidentified_Ruminococcaceae	0.000331	Detected
Klenkia	0	No detected
Papillibacter	0	No detected
Prevotella_7	0	No detected
Marmoricola	2.8e-05	Detected
[Ruminococcus]_gauvreauii_group	2.8e-05	Detected
Leuconostoc	0	No detected
Anaerofilum	5.5e-05	Detected
Methyloversatilis	0.00011	Detected
Treponema	0.000386	Detected
Curtobacterium	0	No detected
Lachnospiraceae_UCG-006	0	No detected
Muribaculum	0	No detected
GCA-900066755	0	No detected
Carnobacterium	0	No detected
Pseudoxanthomonas	0	No detected
Geobacillus	0	No detected
Comamonas	0	No detected
Candidatus_Soleaferrea	0.000221	Detected
Stenotrophomonas	0	No detected
Brevundimonas	0	No detected
Anaerophaga	0	No detected
Chryseobacterium	0	No detected
Marinobacter	0	No detected
Harryflintia	0.000304	Detected
Anoxybacillus	0	No detected
Cutibacterium	0	No detected
Neisseria	0	No detected
Candidatus_Methylopumilus	0	No detected
Delftia	0	No detected
Acidibacter	0	No detected
Prevotellaceae_UCG-004	0.000304	Detected
Cyanobium_PCC-6307	0	No detected
Sphingobacterium	0	No detected
Peptostreptococcus	0	No detected
Thauera	2.8e-05	Detected
C39	0	No detected
JTB215	0	No detected
Vibrio	0.000138	Detected
Dechloromonas	0	No detected
Polaromonas	0	No detected
Caproiciproducens	0	No detected
Pseudonocardia	0	No detected
Faecalibaculum	0	No detected
Oribacterium	0.000248	Detected
Acetanaerobacterium	0	No detected
Pelomonas	0	No detected
Holdemanella	0.000248	Detected
Anaerobiospirillum	0	No detected
Hyphomicrobium	0	No detected
Oxalobacter	8.3e-05	Detected
unidentified_Rikenellaceae	0	No detected
Anaerofustis	0	No detected
Xanthobacter	0	No detected
Gaiella	0	No detected
Achromobacter	0	No detected
Aeromicrobium	0	No detected
CAG-352	0.000193	Detected
Cloacibacillus	0.00011	Detected
Acetitomaculum	0.000138	Detected
Actinomyces	8.3e-05	Detected
Streptomyces	5.5e-05	Detected
Brucella	0	No detected
Haliangium	0	No detected
Merdibacter	0	No detected
Serratia	0.000193	Detected
Solibacillus	0	No detected
DNF00809	0	No detected
Candidatus_Competibacter	0	No detected
p__unidentified_Bacteria;g__unidentified_Erysipelotrichaceae	0	No detected
Mycobacterium	0	No detected
Microvirga	0	No detected
Lysobacter	0	No detected
Clostridium_sensu_stricto_7	0	No detected
Reyranella	0	No detected
unidentified_Lachnospiraceae	0	No detected
Lactiplantibacillus	0	No detected
Bordetella	0	No detected
Dinghuibacter	0	No detected
Nocardioides	0	No detected
Ellin6067	0	No detected
Tepidibacter	0	No detected
Gemella	0	No detected
Pseudarcicella	0	No detected
Arenimonas	0	No detected
Sanguibacteroides	2.8e-05	Detected
MND1	0	No detected
Pseudanabaena_PCC-7429	0	No detected
Alkalibacterium	0	No detected
Iamia	0	No detected
Gemmatimonas	0	No detected
Desulfatiglans	0	No detected
Allisonella	0.000138	Detected
Lawsonella	0	No detected
UCG-008	0	No detected
CL500-29_marine_group	0	No detected
Haloactinopolyspora	0	No detected
Candidatus_Solibacter	0.00011	Detected
Desulfuromonas	0	No detected
Idiomarina	0	No detected
1921-02-01	0	No detected
Pyramidobacter	0.000138	Detected
Sphingopyxis	0	No detected
Flavobacterium	0	No detected
Candidatus_Arthromitus	0	No detected
Nitrosospira	0	No detected
UKL13-1	0	No detected
Anaerococcus	0	No detected
Anaeromyxobacter	0	No detected
Dyella	0	No detected
Sva0081_sediment_group	0	No detected
Oceanobacillus	0.00011	Detected
Lachnospiraceae_NC2004_group	2.8e-05	Detected
Mycoplasma	0	No detected
Devosia	0	No detected
Candidatus_Limnoluna	0	No detected
Tepidimonas	0	No detected
Effusibacillus	0	No detected
Candidatus_Aquirestis	0	No detected
Lautropia	0	No detected
Sporocytophaga	0	No detected
Campylobacter	0	No detected
Fenollaria	0	No detected
DSSD61	0	No detected
Dethiosulfatibacter	0	No detected
Aggregatibacter	0	No detected
Aureimonas	0	No detected
Glutamicibacter	0	No detected
Paramaledivibacter	0	No detected
Ezakiella	0	No detected
Acetoanaerobium	0	No detected
unidentified_Weeksellaceae	0	No detected
Xanthomonas	0	No detected
Cetobacterium	0	No detected
Alkalicoccus	0	No detected
Leucobacter	0	No detected
Oceanirhabdus	0	No detected
Porphyromonas	0	No detected
Novibacillus	0	No detected
Burkholderia-Caballeronia-Paraburkholderia	2.8e-05	Detected
Caldibacillus	0	No detected
Bryobacter	0	No detected
Vallitalea	0	No detected
unidentified_Solimonadaceae	0	No detected
Gordonibacter	0	No detected
Paenibacillus	0	No detected
Caenispirillum	0	No detected
Melioribacter	0	No detected
unidentified_Clostridia_vadinBB60_group	0	No detected
Yaniella	0	No detected
1174-901-12	0	No detected
Rubrobacter	0	No detected
unidentified_Hyphomonadaceae	0	No detected
Phenylobacterium	0	No detected
Lentimicrobium	0	No detected
Sandarakinorhabdus	0	No detected
Clostridium_sensu_stricto_15	0	No detected
unidentified_[Clostridium]_methylpentosum_group	0	No detected
Smithella	0	No detected
unidentified_Neisseriaceae	0	No detected
Cellvibrio	0	No detected
Asticcacaulis	0	No detected
unidentified_Thermodesulfovibrionia	0	No detected
Catenulispora	8.3e-05	Detected
Pseudoalteromonas	0	No detected
Arcobacter	0	No detected
Sphaerotilus	0	No detected
Victivallis	0	No detected
Pedomicrobium	0	No detected
Solobacterium	8.3e-05	Detected
Xanthomarina	0	No detected
Meiothermus	0	No detected
Tepidiphilus	0	No detected
RB41	0	No detected
Paenalcaligenes	0	No detected
Shewanella	0	No detected
Gardnerella	0	No detected
Vagococcus	0	No detected
Abiotrophia	0	No detected
Raoultibacter	0	No detected
Planktomarina	0	No detected
Kribbella	0	No detected
Quadrisphaera	0	No detected
MWH-Ta3	0	No detected
Terrimonas	0	No detected
Alcaligenes	0	No detected
Alcanivorax	0	No detected
Exiguobacterium	0	No detected
Geothrix	0	No detected
Latilactobacillus	2.8e-05	Detected
Salinivibrio	0	No detected
Steroidobacter	0	No detected
Murdochiella	0	No detected
Limnobacter	0	No detected
Draconibacterium	0	No detected
Enteractinococcus	0	No detected
Pseudohongiella	0	No detected
SWB02	0	No detected
Prevotellaceae_UCG-003	5.5e-05	Detected
Bergeyella	0	No detected
Desulfotomaculum	0	No detected
Dongia	0	No detected
V9D2013_group	0	No detected
Clostridium_sensu_stricto_11	0	No detected
Denitratisoma	0	No detected
Symbiobacterium	0	No detected
Bosea	0	No detected
Acetatifactor	0	No detected
Candidatus_Accumulibacter	0	No detected
Sandaracinobacter	0	No detected
Sporosarcina	0	No detected
Ensifer	0	No detected
Candidatus_Koribacter	0	No detected
Cellulosilyticum	5.5e-05	Detected
Kroppenstedtia	0	No detected
Sulfuritalea	0	No detected
Sphingosinicella	0	No detected
Hyphomonas	0	No detected
G12-WMSP1	0	No detected
Thalassospira	0	No detected
Martelella	0	No detected
[Anaerorhabdus]_furcosa_group	5.5e-05	Detected
Ramlibacter	0	No detected
Pontibacter	0	No detected
Polycyclovorans	0	No detected
Succiniclasticum	0	No detected
Slackia	0	No detected
Companilactobacillus	0	No detected
Gilliamella	0	No detected
Parvimonas	0	No detected
Desulfocella	0	No detected
CL500-3	0	No detected
Pedobacter	0	No detected
Algoriphagus	0	No detected
Azospirillum	0	No detected
Alkanindiges	0	No detected
Alkalibacter	0	No detected
Salsuginibacillus	0	No detected
Peptoniphilus	0	No detected
Thermicanus	0	No detected
Finegoldia	0	No detected
Candidatus_Stoquefichus	0	No detected
Clostridium_sensu_stricto_17	0	No detected
unidentified_Bacteria	0	No detected
Parvibacter	0	No detected
Brachyspira	0	No detected
Puia	0	No detected
Prauserella	0	No detected
Catenisphaera	2.8e-05	Detected
Nordella	0	No detected
Leptotrichia	0	No detected
LD29	0	No detected
Legionella	0	No detected
unidentified_Prolixibacteraceae	0	No detected
unidentified_SAR324_clade(Marine_group_B)	0	No detected
Parapusillimonas	0	No detected
Gordonia	0	No detected
Roseiarcus	0	No detected
UCG-004	0	No detected
Candidatus_Bacilloplasma	0	No detected
EBM-39	0	No detected
Thermovirga	0	No detected
Filifactor	0	No detected
BRH-c57	0	No detected
Amylibacter	0	No detected
Mailhella	2.8e-05	Detected
Methylophilus	0	No detected
Denitromonas	0	No detected
Actinoplanes	0	No detected
[Bacteroides]_pectinophilus_group	0	No detected
Paludibaculum	0	No detected
Ferruginibacter	0	No detected
Levilactobacillus	0	No detected
Chujaibacter	0	No detected
unidentified_Rickettsiaceae	0	No detected
Clostridium_sensu_stricto_19	0	No detected
Others	0.074477	Detected

## Sheet: F7>J
Taxonomy	J	F7
Pseudomonas	0.002622	0.019814	Detected	F7>J
Bacteroides	0.127174	0.396487	Detected	F7>J
Akkermansia	0.000193	0.183899	Detected	F7>J
Lactobacillus	0.00011	0.038966	Detected	F7>J
Ralstonia	5.5e-05	0.001893	Detected	F7>J
Parabacteroides	0.006846	0.0982	Detected	F7>J
Bifidobacterium	0.061779	2.5e-05	Detected	F7<J
Butyricimonas	0.000497	0.026903	Detected	F7>J
Blautia	0.035996	0.009597	Detected	F7<J
Faecalibacterium	0.156076	0.010293	Detected	F7<J
Escherichia-Shigella	0.027798	0.00027	Detected	F7<J
Ligilactobacillus	5.5e-05	0.0081	Detected	F7>J
Prevotella_9	0.109866	6.2e-05	Detected	F7<J
Limosilactobacillus	0.000221	0.000101	Detected	F7<J
Roseburia	0.074725	2.8e-05	Detected	F7<J
Lachnospiraceae_NK4A136_group	0.002678	8.6e-05	Detected	F7<J
Dorea	0.007784	9e-06	Detected	F7<J
Parasutterella	0.001049	0.016026	Detected	F7>J
[Eubacterium]_xylanophilum_group	0.001077	3.3e-05	Detected	F7<J
Bilophila	0.000883	0.010705	Detected	F7>J
Paraprevotella	0.000221	0.015872	Detected	F7>J
Monoglobus	0.004003	0.000877	Detected	F7<J
Romboutsia	0.004886	0.000208	Detected	F7<J
Lachnoclostridium	0.000911	0.009102	Detected	F7>J
Alistipes	0.001463	0.013076	Detected	F7>J
Barnesiella	0.000635	0.010018	Detected	F7>J
Phascolarctobacterium	0.001739	0.012831	Detected	F7>J
Fusobacterium	5.5e-05	0.004451	Detected	F7>J
Clostridium_sensu_stricto_1	0.026224	0.000252	Detected	F7<J
Anaerostipes	0.010904	0.002189	Detected	F7<J
Dialister	0.016977	1e-06	Detected	F7<J
Gluconobacter	0.025865	0	No detected
UCG-002	0.025369	8e-06	Detected	F7<J
Fusicatenibacter	0.008309	3.5e-05	Detected	F7<J
Erysipelotrichaceae_UCG-003	0.001518	2e-06	Detected	F7<J
Veillonella	0.000193	0.000131	Detected	F7<J
Subdoligranulum	0.010683	4.6e-05	Detected	F7<J
Ruminococcus	0.020124	0.000271	Detected	F7<J
UBA1819	0.000221	0.001764	Detected	F7>J
Corynebacterium	5.5e-05	6.1e-05	Detected	F7>J
[Ruminococcus]_gnavus_group	0.000801	0.005897	Detected	F7>J
Christensenellaceae_R-7_group	0.015983	0.001193	Detected	F7<J
Desulfovibrio	0.002705	0.000873	Detected	F7<J
Prevotella	0.015348	2e-05	Detected	F7<J
Marvinbryantia	0.000276	0.0003	Detected	F7>J
Streptococcus	0.00196	0.000137	Detected	F7<J
Turicibacter	0.002015	0.000256	Detected	F7<J
Faecalitalea	2.8e-05	0.001753	Detected	F7>J
Alloprevotella	0.000718	0.000114	Detected	F7<J
Coprococcus	0.008364	9e-06	Detected	F7<J
Pantoea	0.001187	1.7e-05	Detected	F7<J
Lactococcus	0.000193	0.00086	Detected	F7>J
[Ruminococcus]_torques_group	0.000635	0.000441	Detected	F7<J
Halomonas	5.5e-05	0.000193	Detected	F7>J
Enterococcus	0.000304	8.2e-05	Detected	F7<J
[Eubacterium]_hallii_group	0.00127	1.7e-05	Detected	F7<J
Pygmaiobacter	0.000248	0.002445	Detected	F7>J
Colidextribacter	0.001794	0.002511	Detected	F7>J
Butyricicoccus	0.003064	0.000518	Detected	F7<J
UCG-005	0.006156	0.000177	Detected	F7<J
Lachnospira	0.007508	6e-06	Detected	F7<J
Shuttleworthia	0.000138	8.4e-05	Detected	F7<J
XBB1006	0.007039	2e-06	Detected	F7<J
Megasphaera	0.006763	1e-06	Detected	F7<J
Family_XIII_AD3011_group	0.005769	0.000787	Detected	F7<J
[Eubacterium]_siraeum_group	0.004527	0.000845	Detected	F7<J
Negativibacillus	8.3e-05	0.001005	Detected	F7>J
Collinsella	0.004085	0.000969	Detected	F7<J
Terrisporobacter	0.004638	3e-06	Detected	F7<J
Odoribacter	0.000607	0.000103	Detected	F7<J
Clostridioides	0.000221	9.9e-05	Detected	F7<J
[Eubacterium]_fissicatena_group	5.5e-05	4.9e-05	Detected	F7<J
Cupriavidus	2.8e-05	4.7e-05	Detected	F7>J
NK4A214_group	0.00392	4.7e-05	Detected	F7<J
Oscillibacter	0.003285	0.001316	Detected	F7<J
Hungatella	2.8e-05	0.000394	Detected	F7>J
Rikenellaceae_RC9_gut_group	0.002374	2e-06	Detected	F7<J
Acinetobacter	5.5e-05	2.5e-05	Detected	F7<J
Lachnospiraceae_UCG-004	0.001132	0.000356	Detected	F7<J
Komagataeibacter	0.003285	1e-06	Detected	F7<J
Dielma	0.000221	0.000731	Detected	F7>J
[Eubacterium]_eligens_group	0.003036	2e-06	Detected	F7<J
Adlercreutzia	0.000276	0.000405	Detected	F7>J
Oscillospira	0.002816	2e-06	Detected	F7<J
[Eubacterium]_nodatum_group	0.000524	0.000542	Detected	F7>J
Lachnospiraceae_UCG-010	0.000856	0.000359	Detected	F7<J
Agathobacter	0.000221	1e-06	Detected	F7<J
Flavonifractor	0.000304	0.000627	Detected	F7>J
Enterorhabdus	5.5e-05	0.000177	Detected	F7>J
Sellimonas	0.000386	0.000446	Detected	F7>J
Frisingicoccus	0.000221	8e-06	Detected	F7<J
Eggerthella	0.000221	1.3e-05	Detected	F7<J
Lachnospiraceae_ND3007_group	0.000939	5e-05	Detected	F7<J
Aeromonas	2.8e-05	2e-06	Detected	F7<J
Succinivibrio	0.001353	0	No detected
GCA-900066575	0.000469	6e-06	Detected	F7<J
Acidovorax	2.8e-05	5e-06	Detected	F7<J
UCG-003	0.000745	9.6e-05	Detected	F7<J
unidentified_Ruminococcaceae	0.001297	2.5e-05	Detected	F7<J
Hydrogenophaga	2.8e-05	1e-06	Detected	F7<J
[Eubacterium]_ventriosum_group	0.00127	0.000299	Detected	F7<J
Methanobrevibacter	0.001242	3e-06	Detected	F7<J
UCG-009	0.000469	0.000565	Detected	F7>J
Lachnospiraceae_XPB1014_group	0.001242	0	No detected
Paludicola	2.8e-05	8.7e-05	Detected	F7>J
Prevotellaceae_UCG-001	0.000221	1e-06	Detected	F7<J
Prevotellaceae_NK3B31_group	0.000883	9e-06	Detected	F7<J
Anaerotruncus	2.8e-05	0.000135	Detected	F7>J
Defluviitaleaceae_UCG-011	5.5e-05	5e-05	Detected	F7<J
[Eubacterium]_ruminantium_group	0.000801	0	No detected
Sphaerochaeta	0.000331	0	No detected
Lachnospiraceae_FCS020_group	0.000469	5e-06	Detected	F7<J
Haemophilus	0.000663	1.3e-05	Detected	F7<J
Sutterella	0.000635	5e-06	Detected	F7<J
Rothia	0.00011	3.9e-05	Detected	F7<J
Tyzzerella	0.000221	0	No detected
Family_XIII_UCG-001	0.000442	0.000148	Detected	F7<J
Paeniclostridium	0.000414	3.8e-05	Detected	F7<J
Acidothermus	8.3e-05	4e-06	Detected	F7<J
Cuneatibacter	2.8e-05	0.000119	Detected	F7>J
Lachnospiraceae_UCG-003	0.000524	0	No detected
dgA-11_gut_group	0.000469	2e-06	Detected	F7<J
Peptococcus	5.5e-05	3.5e-05	Detected	F7<J
Megamonas	5.5e-05	1e-06	Detected	F7<J
c__unidentified_Firmicutes;g__unidentified_Ruminococcaceae	0.000331	6.5e-05	Detected	F7<J
Marmoricola	2.8e-05	0	No detected
[Ruminococcus]_gauvreauii_group	2.8e-05	3.6e-05	Detected	F7>J
Anaerofilum	5.5e-05	0.000121	Detected	F7>J
Methyloversatilis	0.00011	3e-06	Detected	F7<J
Treponema	0.000386	2e-06	Detected	F7<J
Candidatus_Soleaferrea	0.000221	6.8e-05	Detected	F7<J
Harryflintia	0.000304	2.8e-05	Detected	F7<J
Prevotellaceae_UCG-004	0.000304	0	No detected
Thauera	2.8e-05	1e-06	Detected	F7<J
Vibrio	0.000138	5e-06	Detected	F7<J
Oribacterium	0.000248	0	No detected
Holdemanella	0.000248	1e-06	Detected	F7<J
Oxalobacter	8.3e-05	3.8e-05	Detected	F7<J
CAG-352	0.000193	0	No detected
Cloacibacillus	0.00011	3.2e-05	Detected	F7<J
Acetitomaculum	0.000138	1e-06	Detected	F7<J
Actinomyces	8.3e-05	4e-06	Detected	F7<J
Streptomyces	5.5e-05	2e-06	Detected	F7<J
Serratia	0.000193	5e-06	Detected	F7<J
Sanguibacteroides	2.8e-05	3.6e-05	Detected	F7>J
Allisonella	0.000138	0	No detected
Candidatus_Solibacter	0.00011	0	No detected
Pyramidobacter	0.000138	0	No detected
Oceanobacillus	0.00011	3e-06	Detected	F7<J
Lachnospiraceae_NC2004_group	2.8e-05	0	No detected
Burkholderia-Caballeronia-Paraburkholderia	2.8e-05	0	No detected
Catenulispora	8.3e-05	0	No detected
Solobacterium	8.3e-05	2e-06	Detected	F7<J
Latilactobacillus	2.8e-05	6e-06	Detected	F7<J
Prevotellaceae_UCG-003	5.5e-05	0	No detected
Cellulosilyticum	5.5e-05	0	No detected
[Anaerorhabdus]_furcosa_group	5.5e-05	0	No detected
Catenisphaera	2.8e-05	0	No detected
Mailhella	2.8e-05	1e-06	Detected	F7<J
Others	0.074477	0.04356	Detected	F7<J

## Sheet: F14>J
Taxonomy	J	F14
Pseudomonas	0.002622	0.013648	Detected	F14>J
Bacteroides	0.127174	0.333419	Detected	F14>J
Akkermansia	0.000193	0.233993	Detected	F14>J
Lactobacillus	0.00011	0.024086	Detected	F14>J
Ralstonia	5.5e-05	0.000262	Detected	F14>J
Parabacteroides	0.006846	0.071683	Detected	F14>J
Bifidobacterium	0.061779	0.000707	Detected	F14<J
Butyricimonas	0.000497	0.023297	Detected	F14>J
Blautia	0.035996	0.017149	Detected	F14<J
Faecalibacterium	0.156076	0.015944	Detected	F14<J
Escherichia-Shigella	0.027798	0.001376	Detected	F14<J
Ligilactobacillus	5.5e-05	0.022252	Detected	F14>J
Prevotella_9	0.109866	0.000901	Detected	F14<J
Limosilactobacillus	0.000221	0.005372	Detected	F14>J
Roseburia	0.074725	0.001051	Detected	F14<J
Lachnospiraceae_NK4A136_group	0.002678	0.005893	Detected	F14>J
Dorea	0.007784	4.7e-05	Detected	F14<J
Parasutterella	0.001049	0.026	Detected	F14>J
[Eubacterium]_xylanophilum_group	0.001077	0.006332	Detected	F14>J
Bilophila	0.000883	0.016216	Detected	F14>J
Paraprevotella	0.000221	0.011713	Detected	F14>J
Monoglobus	0.004003	0.000351	Detected	F14<J
Romboutsia	0.004886	0.00318	Detected	F14<J
Lachnoclostridium	0.000911	0.003652	Detected	F14>J
Alistipes	0.001463	0.011536	Detected	F14>J
Barnesiella	0.000635	0.012746	Detected	F14>J
Phascolarctobacterium	0.001739	0.013702	Detected	F14>J
Fusobacterium	5.5e-05	0.002078	Detected	F14>J
Clostridium_sensu_stricto_1	0.026224	0.000799	Detected	F14<J
Anaerostipes	0.010904	0.001226	Detected	F14<J
Dialister	0.016977	8.1e-05	Detected	F14<J
Gluconobacter	0.025865	0	No detected
UCG-002	0.025369	2.9e-05	Detected	F14<J
Fusicatenibacter	0.008309	0.000588	Detected	F14<J
Erysipelotrichaceae_UCG-003	0.001518	0.000258	Detected	F14<J
Veillonella	0.000193	0.001719	Detected	F14>J
Subdoligranulum	0.010683	0.000114	Detected	F14<J
Ruminococcus	0.020124	0.000521	Detected	F14<J
UBA1819	0.000221	0.00568	Detected	F14>J
Corynebacterium	5.5e-05	0.000696	Detected	F14>J
[Ruminococcus]_gnavus_group	0.000801	0.001514	Detected	F14>J
Christensenellaceae_R-7_group	0.015983	0.001672	Detected	F14<J
Desulfovibrio	0.002705	0.003738	Detected	F14>J
Prevotella	0.015348	7.6e-05	Detected	F14<J
Marvinbryantia	0.000276	0.000788	Detected	F14>J
Streptococcus	0.00196	0.000658	Detected	F14<J
Turicibacter	0.002015	0.005366	Detected	F14>J
Faecalitalea	2.8e-05	0.000369	Detected	F14>J
Alloprevotella	0.000718	0.001062	Detected	F14>J
Coprococcus	0.008364	0.000177	Detected	F14<J
Pantoea	0.001187	0.000146	Detected	F14<J
Lactococcus	0.000193	0.00067	Detected	F14>J
[Ruminococcus]_torques_group	0.000635	0.000387	Detected	F14<J
Halomonas	5.5e-05	0.00017	Detected	F14>J
Enterococcus	0.000304	0.000469	Detected	F14>J
[Eubacterium]_hallii_group	0.00127	7.4e-05	Detected	F14<J
Pygmaiobacter	0.000248	0.000638	Detected	F14>J
Colidextribacter	0.001794	0.002018	Detected	F14>J
Butyricicoccus	0.003064	0.00051	Detected	F14<J
UCG-005	0.006156	0.000314	Detected	F14<J
Lachnospira	0.007508	6e-06	Detected	F14<J
Shuttleworthia	0.000138	0	No detected
XBB1006	0.007039	0	No detected
Megasphaera	0.006763	1e-06	Detected	F14<J
Family_XIII_AD3011_group	0.005769	0.000712	Detected	F14<J
[Eubacterium]_siraeum_group	0.004527	0.001326	Detected	F14<J
Negativibacillus	8.3e-05	0.000718	Detected	F14>J
Collinsella	0.004085	0.000249	Detected	F14<J
Terrisporobacter	0.004638	5e-06	Detected	F14<J
Odoribacter	0.000607	9e-05	Detected	F14<J
Clostridioides	0.000221	0.000141	Detected	F14<J
[Eubacterium]_fissicatena_group	5.5e-05	8.4e-05	Detected	F14>J
Cupriavidus	2.8e-05	1.5e-05	Detected	F14<J
NK4A214_group	0.00392	8.1e-05	Detected	F14<J
Oscillibacter	0.003285	0.001002	Detected	F14<J
Hungatella	2.8e-05	0.000226	Detected	F14>J
Rikenellaceae_RC9_gut_group	0.002374	9e-06	Detected	F14<J
Acinetobacter	5.5e-05	2.1e-05	Detected	F14<J
Lachnospiraceae_UCG-004	0.001132	4.4e-05	Detected	F14<J
Komagataeibacter	0.003285	0	No detected
Dielma	0.000221	0.000446	Detected	F14>J
[Eubacterium]_eligens_group	0.003036	0	No detected
Adlercreutzia	0.000276	0.000589	Detected	F14>J
Oscillospira	0.002816	7e-06	Detected	F14<J
[Eubacterium]_nodatum_group	0.000524	0.000525	Detected	F14>J
Lachnospiraceae_UCG-010	0.000856	0.000797	Detected	F14<J
Agathobacter	0.000221	2.3e-05	Detected	F14<J
Flavonifractor	0.000304	0.000451	Detected	F14>J
Enterorhabdus	5.5e-05	0.000112	Detected	F14>J
Sellimonas	0.000386	0.000636	Detected	F14>J
Frisingicoccus	0.000221	0.000135	Detected	F14<J
Eggerthella	0.000221	5e-06	Detected	F14<J
Lachnospiraceae_ND3007_group	0.000939	2e-05	Detected	F14<J
Aeromonas	2.8e-05	0	No detected
Succinivibrio	0.001353	0	No detected
GCA-900066575	0.000469	1.9e-05	Detected	F14<J
Acidovorax	2.8e-05	1e-06	Detected	F14<J
UCG-003	0.000745	0.000137	Detected	F14<J
unidentified_Ruminococcaceae	0.001297	9.4e-05	Detected	F14<J
Hydrogenophaga	2.8e-05	0	No detected
[Eubacterium]_ventriosum_group	0.00127	0.000292	Detected	F14<J
Methanobrevibacter	0.001242	0	No detected
UCG-009	0.000469	0.00019	Detected	F14<J
Lachnospiraceae_XPB1014_group	0.001242	0	No detected
Paludicola	2.8e-05	0.000213	Detected	F14>J
Prevotellaceae_UCG-001	0.000221	4.2e-05	Detected	F14<J
Prevotellaceae_NK3B31_group	0.000883	3.4e-05	Detected	F14<J
Anaerotruncus	2.8e-05	0.000129	Detected	F14>J
Defluviitaleaceae_UCG-011	5.5e-05	6.9e-05	Detected	F14>J
[Eubacterium]_ruminantium_group	0.000801	0	No detected
Sphaerochaeta	0.000331	0.000106	Detected	F14<J
Lachnospiraceae_FCS020_group	0.000469	1.3e-05	Detected	F14<J
Haemophilus	0.000663	2e-06	Detected	F14<J
Sutterella	0.000635	9e-06	Detected	F14<J
Rothia	0.00011	6.2e-05	Detected	F14<J
Tyzzerella	0.000221	1.3e-05	Detected	F14<J
Family_XIII_UCG-001	0.000442	0.000133	Detected	F14<J
Paeniclostridium	0.000414	2e-06	Detected	F14<J
Acidothermus	8.3e-05	6e-06	Detected	F14<J
Cuneatibacter	2.8e-05	0.000107	Detected	F14>J
Lachnospiraceae_UCG-003	0.000524	0	No detected
dgA-11_gut_group	0.000469	0	No detected
Peptococcus	5.5e-05	9e-06	Detected	F14<J
Megamonas	5.5e-05	2e-06	Detected	F14<J
c__unidentified_Firmicutes;g__unidentified_Ruminococcaceae	0.000331	6.5e-05	Detected	F14<J
Marmoricola	2.8e-05	1e-06	Detected	F14<J
[Ruminococcus]_gauvreauii_group	2.8e-05	0.00012	Detected	F14>J
Anaerofilum	5.5e-05	5.2e-05	Detected	F14<J
Methyloversatilis	0.00011	2e-06	Detected	F14<J
Treponema	0.000386	0	No detected
Candidatus_Soleaferrea	0.000221	9.4e-05	Detected	F14<J
Harryflintia	0.000304	1.8e-05	Detected	F14<J
Prevotellaceae_UCG-004	0.000304	0	No detected
Thauera	2.8e-05	1e-06	Detected	F14<J
Vibrio	0.000138	2.4e-05	Detected	F14<J
Oribacterium	0.000248	0	No detected
Holdemanella	0.000248	0	No detected
Oxalobacter	8.3e-05	3.4e-05	Detected	F14<J
CAG-352	0.000193	0	No detected
Cloacibacillus	0.00011	5.6e-05	Detected	F14<J
Acetitomaculum	0.000138	3e-06	Detected	F14<J
Actinomyces	8.3e-05	2e-06	Detected	F14<J
Streptomyces	5.5e-05	2e-06	Detected	F14<J
Serratia	0.000193	1.1e-05	Detected	F14<J
Sanguibacteroides	2.8e-05	2.8e-05	Detected	F14<J
Allisonella	0.000138	0	No detected
Candidatus_Solibacter	0.00011	0	No detected
Pyramidobacter	0.000138	0	No detected
Oceanobacillus	0.00011	2e-06	Detected	F14<J
Lachnospiraceae_NC2004_group	2.8e-05	6e-06	Detected	F14<J
Burkholderia-Caballeronia-Paraburkholderia	2.8e-05	4e-06	Detected	F14<J
Catenulispora	8.3e-05	0	No detected
Solobacterium	8.3e-05	0	No detected
Latilactobacillus	2.8e-05	0	No detected
Prevotellaceae_UCG-003	5.5e-05	0	No detected
Cellulosilyticum	5.5e-05	0	No detected
[Anaerorhabdus]_furcosa_group	5.5e-05	0	No detected
Catenisphaera	2.8e-05	0	No detected
Mailhella	2.8e-05	0	No detected
Others	0.074477	0.042437	Detected	F14<J

## Sheet: F21>J
Taxonomy	J	F21
Pseudomonas	0.002622	0.003437	Detected	F21>J
Bacteroides	0.127174	0.247384	Detected	F21>J
Akkermansia	0.000193	0.264284	Detected	F21>J
Lactobacillus	0.00011	0.030619	Detected	F21>J
Ralstonia	5.5e-05	0.000231	Detected	F21>J
Parabacteroides	0.006846	0.080135	Detected	F21>J
Bifidobacterium	0.061779	0.001454	Detected	F21<J
Butyricimonas	0.000497	0.030993	Detected	F21>J
Blautia	0.035996	0.012137	Detected	F21<J
Faecalibacterium	0.156076	0.017653	Detected	F21<J
Escherichia-Shigella	0.027798	0.000387	Detected	F21<J
Ligilactobacillus	5.5e-05	0.028279	Detected	F21>J
Prevotella_9	0.109866	0.000324	Detected	F21<J
Limosilactobacillus	0.000221	0.000593	Detected	F21>J
Roseburia	0.074725	0.008423	Detected	F21<J
Lachnospiraceae_NK4A136_group	0.002678	0.011376	Detected	F21>J
Dorea	0.007784	6.3e-05	Detected	F21<J
Parasutterella	0.001049	0.020532	Detected	F21>J
[Eubacterium]_xylanophilum_group	0.001077	0.011794	Detected	F21>J
Bilophila	0.000883	0.016134	Detected	F21>J
Paraprevotella	0.000221	0.003967	Detected	F21>J
Monoglobus	0.004003	0.00062	Detected	F21<J
Romboutsia	0.004886	0.000893	Detected	F21<J
Lachnoclostridium	0.000911	0.007549	Detected	F21>J
Alistipes	0.001463	0.019473	Detected	F21>J
Barnesiella	0.000635	0.014862	Detected	F21>J
Phascolarctobacterium	0.001739	0.017207	Detected	F21>J
Fusobacterium	5.5e-05	0.001179	Detected	F21>J
Clostridium_sensu_stricto_1	0.026224	0.000383	Detected	F21<J
Anaerostipes	0.010904	0.001129	Detected	F21<J
Dialister	0.016977	0.000196	Detected	F21<J
Gluconobacter	0.025865	1e-06	Detected	F21<J
UCG-002	0.025369	6.5e-05	Detected	F21<J
Fusicatenibacter	0.008309	0.001443	Detected	F21<J
Erysipelotrichaceae_UCG-003	0.001518	7.3e-05	Detected	F21<J
Veillonella	0.000193	0.000551	Detected	F21>J
Subdoligranulum	0.010683	0.0006	Detected	F21<J
Ruminococcus	0.020124	0.000708	Detected	F21<J
UBA1819	0.000221	0.008251	Detected	F21>J
Corynebacterium	5.5e-05	0.000347	Detected	F21>J
[Ruminococcus]_gnavus_group	0.000801	0.00129	Detected	F21>J
Christensenellaceae_R-7_group	0.015983	0.003098	Detected	F21<J
Desulfovibrio	0.002705	0.001016	Detected	F21<J
Prevotella	0.015348	4.1e-05	Detected	F21<J
Marvinbryantia	0.000276	0.001206	Detected	F21>J
Streptococcus	0.00196	0.00022	Detected	F21<J
Turicibacter	0.002015	0.005789	Detected	F21>J
Faecalitalea	2.8e-05	3.4e-05	Detected	F21>J
Alloprevotella	0.000718	0.000169	Detected	F21<J
Coprococcus	0.008364	0.000238	Detected	F21<J
Pantoea	0.001187	1.8e-05	Detected	F21<J
Lactococcus	0.000193	3e-05	Detected	F21<J
[Ruminococcus]_torques_group	0.000635	0.001426	Detected	F21>J
Halomonas	5.5e-05	2.4e-05	Detected	F21<J
Enterococcus	0.000304	0.000122	Detected	F21<J
[Eubacterium]_hallii_group	0.00127	0.000287	Detected	F21<J
Pygmaiobacter	0.000248	0.000812	Detected	F21>J
Colidextribacter	0.001794	0.002841	Detected	F21>J
Butyricicoccus	0.003064	0.000991	Detected	F21<J
UCG-005	0.006156	0.000888	Detected	F21<J
Lachnospira	0.007508	1.7e-05	Detected	F21<J
Shuttleworthia	0.000138	0.000592	Detected	F21>J
XBB1006	0.007039	0	No detected
Megasphaera	0.006763	4e-06	Detected	F21<J
Family_XIII_AD3011_group	0.005769	0.000769	Detected	F21<J
[Eubacterium]_siraeum_group	0.004527	0.000762	Detected	F21<J
Negativibacillus	8.3e-05	0.000856	Detected	F21>J
Collinsella	0.004085	0.000263	Detected	F21<J
Terrisporobacter	0.004638	2e-06	Detected	F21<J
Odoribacter	0.000607	0.000109	Detected	F21<J
Clostridioides	0.000221	9.1e-05	Detected	F21<J
[Eubacterium]_fissicatena_group	5.5e-05	0.000183	Detected	F21>J
Cupriavidus	2.8e-05	2e-05	Detected	F21<J
NK4A214_group	0.00392	0.000202	Detected	F21<J
Oscillibacter	0.003285	0.001462	Detected	F21<J
Hungatella	2.8e-05	0.000126	Detected	F21>J
Rikenellaceae_RC9_gut_group	0.002374	9e-06	Detected	F21<J
Acinetobacter	5.5e-05	1.2e-05	Detected	F21<J
Lachnospiraceae_UCG-004	0.001132	5.3e-05	Detected	F21<J
Komagataeibacter	0.003285	1e-06	Detected	F21<J
Dielma	0.000221	0.000756	Detected	F21>J
[Eubacterium]_eligens_group	0.003036	0	No detected
Adlercreutzia	0.000276	0.000681	Detected	F21>J
Oscillospira	0.002816	2e-06	Detected	F21<J
[Eubacterium]_nodatum_group	0.000524	0.000625	Detected	F21>J
Lachnospiraceae_UCG-010	0.000856	0.000533	Detected	F21<J
Agathobacter	0.000221	5.1e-05	Detected	F21<J
Flavonifractor	0.000304	0.001024	Detected	F21>J
Enterorhabdus	5.5e-05	0.000175	Detected	F21>J
Sellimonas	0.000386	0.000329	Detected	F21<J
Frisingicoccus	0.000221	0.000311	Detected	F21>J
Eggerthella	0.000221	3e-06	Detected	F21<J
Lachnospiraceae_ND3007_group	0.000939	5.8e-05	Detected	F21<J
Aeromonas	2.8e-05	0	No detected
Succinivibrio	0.001353	3e-06	Detected	F21<J
GCA-900066575	0.000469	7.5e-05	Detected	F21<J
Acidovorax	2.8e-05	0	No detected
UCG-003	0.000745	0.000281	Detected	F21<J
unidentified_Ruminococcaceae	0.001297	0.000247	Detected	F21<J
Hydrogenophaga	2.8e-05	0	No detected
[Eubacterium]_ventriosum_group	0.00127	0.00032	Detected	F21<J
Methanobrevibacter	0.001242	0	No detected
UCG-009	0.000469	0.000334	Detected	F21<J
Lachnospiraceae_XPB1014_group	0.001242	0	No detected
Paludicola	2.8e-05	0.000405	Detected	F21>J
Prevotellaceae_UCG-001	0.000221	1.6e-05	Detected	F21<J
Prevotellaceae_NK3B31_group	0.000883	1.6e-05	Detected	F21<J
Anaerotruncus	2.8e-05	0.000195	Detected	F21>J
Defluviitaleaceae_UCG-011	5.5e-05	0.000156	Detected	F21>J
[Eubacterium]_ruminantium_group	0.000801	2e-06	Detected	F21<J
Sphaerochaeta	0.000331	1e-06	Detected	F21<J
Lachnospiraceae_FCS020_group	0.000469	2.6e-05	Detected	F21<J
Haemophilus	0.000663	0	No detected
Sutterella	0.000635	1.4e-05	Detected	F21<J
Rothia	0.00011	2.7e-05	Detected	F21<J
Tyzzerella	0.000221	2.1e-05	Detected	F21<J
Family_XIII_UCG-001	0.000442	0.000267	Detected	F21<J
Paeniclostridium	0.000414	0	No detected
Acidothermus	8.3e-05	7e-06	Detected	F21<J
Cuneatibacter	2.8e-05	0.000186	Detected	F21>J
Lachnospiraceae_UCG-003	0.000524	0	No detected
dgA-11_gut_group	0.000469	1e-06	Detected	F21<J
Peptococcus	5.5e-05	1.1e-05	Detected	F21<J
Megamonas	5.5e-05	3e-06	Detected	F21<J
c__unidentified_Firmicutes;g__unidentified_Ruminococcaceae	0.000331	9.3e-05	Detected	F21<J
Marmoricola	2.8e-05	2e-06	Detected	F21<J
[Ruminococcus]_gauvreauii_group	2.8e-05	0.000124	Detected	F21>J
Anaerofilum	5.5e-05	9.6e-05	Detected	F21>J
Methyloversatilis	0.00011	3e-06	Detected	F21<J
Treponema	0.000386	2e-06	Detected	F21<J
Candidatus_Soleaferrea	0.000221	0.000149	Detected	F21<J
Harryflintia	0.000304	4.4e-05	Detected	F21<J
Prevotellaceae_UCG-004	0.000304	0	No detected
Thauera	2.8e-05	0	No detected
Vibrio	0.000138	1.6e-05	Detected	F21<J
Oribacterium	0.000248	0	No detected
Holdemanella	0.000248	0	No detected
Oxalobacter	8.3e-05	4.4e-05	Detected	F21<J
CAG-352	0.000193	0	No detected
Cloacibacillus	0.00011	4e-05	Detected	F21<J
Acetitomaculum	0.000138	9e-06	Detected	F21<J
Actinomyces	8.3e-05	4e-06	Detected	F21<J
Streptomyces	5.5e-05	0	No detected
Serratia	0.000193	0	No detected
Sanguibacteroides	2.8e-05	1.9e-05	Detected	F21<J
Allisonella	0.000138	0	No detected
Candidatus_Solibacter	0.00011	6e-06	Detected	F21<J
Pyramidobacter	0.000138	0	No detected
Oceanobacillus	0.00011	0	No detected
Lachnospiraceae_NC2004_group	2.8e-05	1e-05	Detected	F21<J
Burkholderia-Caballeronia-Paraburkholderia	2.8e-05	0	No detected
Catenulispora	8.3e-05	2e-06	Detected	F21<J
Solobacterium	8.3e-05	0	No detected
Latilactobacillus	2.8e-05	1e-06	Detected	F21<J
Prevotellaceae_UCG-003	5.5e-05	0	No detected
Cellulosilyticum	5.5e-05	0	No detected
[Anaerorhabdus]_furcosa_group	5.5e-05	0	No detected
Catenisphaera	2.8e-05	0	No detected
Mailhella	2.8e-05	0	No detected
Others	0.074477	0.072768	Detected	F21<J
